# Supplementary material for: Exploring the long-term colonisation and persistence of probiotic-prophylaxis species on the gut microbiome of preterm infants: a pilot study
Source: Eur J Pediatr. 2022 Jul 7;181(9):3389–400. doi: 10.1007/s00431-022-04548-y (PMC9395480; doi:10.1007/s00431-022-04548-y)
Supplement: Supplementary file 2 — Supplementary file2 (CSV 104 KB) [file 431_2022_4548_MOESM2_ESM.csv]

Taxon	GTDB taxonomy	BBL0222	BBL0223	BBL0224	BBL0225	BBL0226	BBL0227	BBL0228	BBL0229	BBL0230	BBL0231	BBL0232	BBL0233	BBL0234	BBL0235	BBL0236	BBL0237	BBL0238	BBL0239
s__Absiella MIC9514	d__Bacteria; p__Firmicutes; c__Bacilli; o__Erysipelotrichales; f__Erysipelotrichaceae; g__Absiella	0	0	0	0.201224	0	0	0	0	0	0	0.492135	0	0	0	0.064755	0	0	0
s__Absiella innocuum	d__Bacteria; p__Firmicutes; c__Bacilli; o__Erysipelotrichales; f__Erysipelotrichaceae; g__Absiella	0	0	0.018236	0.037449	0	0	0	0	0	0	0	0	0.057165	0	0	0	0.038796	0
s__Absiella sp000165065	d__Bacteria; p__Firmicutes; c__Bacilli; o__Erysipelotrichales; f__Erysipelotrichaceae; g__Absiella	0	0	0	0	0	0	0	0	0	0	0	0	0	0	0	0	0.032794	0
s__Acetatifactor sp003447295	d__Bacteria; p__Firmicutes_A; c__Clostridia; o__Lachnospirales; f__Lachnospiraceae; g__Acetatifactor	0	0	0	0	0	0	0	0	0	0	0	0	0	0	0.210125	0	0	0
s__Acetatifactor sp900066365	d__Bacteria; p__Firmicutes_A; c__Clostridia; o__Lachnospirales; f__Lachnospiraceae; g__Acetatifactor	0	0	0.079722	0	0	0	0	0	0.096718	0	0	0	0	0.049347	0	0	2.954107	3.123818
s__Acetatifactor sp900066565	d__Bacteria; p__Firmicutes_A; c__Clostridia; o__Lachnospirales; f__Lachnospiraceae; g__Acetatifactor	0	0.501502	0.158835	0	0.234684	0.157299	1.09222	3.313286	0.148746	0	0	1.003892	2.28056	0.171621	0	3.628225	0.168991	0.222365
s__Actinomyces naeslundii	d__Bacteria; p__Actinobacteriota; c__Actinobacteria; o__Actinomycetales; f__Actinomycetaceae; g__Actinomyces	0	0	0	0	0	0	0	0	0	0	0	0	0	0	0	0.031807	0	0
s__Actinomyces urogenitalis	d__Bacteria; p__Actinobacteriota; c__Actinobacteria; o__Actinomycetales; f__Actinomycetaceae; g__Actinomyces	0	0	0	0.03612	0	0	0	0	0	0	0	0	0	0	0	0	0	0
s__Acutalibacteraceae MIC6974	d__Bacteria; p__Firmicutes_A; c__Clostridia; o__Oscillospirales; f__Acutalibacteraceae; g__Acutalibacteraceae MIC6974	0	0.125976	0	0.057133	0	0	0	0	0	0	0	0	0.288815	0	0	0	0	0
s__Acutalibacteraceae MIC6990	d__Bacteria; p__Firmicutes_A; c__Clostridia; o__Oscillospirales; f__Acutalibacteraceae; g__Acutalibacteraceae MIC6990	0	0	0.057882	0	0	0	0.020251	0.020748	0	0	0	0	0	0	0	0	0	0
s__Acutalibacteraceae MIC7526	d__Bacteria; p__Firmicutes_A; c__Clostridia; o__Oscillospirales; f__Acutalibacteraceae; g__Acutalibacteraceae MIC7526	0	0	0	0	0	0	0.083468	0.026548	0	0	0	0	0.069348	0	0	0	0	0
s__Acutalibacteraceae MIC7795	d__Bacteria; p__Firmicutes_A; c__Clostridia; o__Oscillospirales; f__Acutalibacteraceae; g__Acutalibacteraceae MIC7795	0	0.036751	0	0.013518	0	0	0	0	0	0	0	0	0.042824	0.025122	0.04036	0.024867	0	0
s__Acutalibacteraceae MIC8041	d__Bacteria; p__Firmicutes_A; c__Clostridia; o__Oscillospirales; f__Acutalibacteraceae; g__Acutalibacteraceae MIC8041	0	0	0	0	0.013619	0	0	0	0	0	0.030525	0	0	0	0	0	0	0
s__Acutalibacteraceae MIC9181	d__Bacteria; p__Firmicutes_A; c__Clostridia; o__Oscillospirales; f__Acutalibacteraceae; g__Acutalibacteraceae MIC9181	0	0	0	0	0	0	0	0	0	0	0	0	0	0	0	0	0.038034	0
s__Acutalibacteraceae MIC9774	d__Bacteria; p__Firmicutes_A; c__Clostridia; o__Oscillospirales; f__Acutalibacteraceae; g__Acutalibacteraceae MIC9774	0	0.259101	0	0	0	0	0	0	0	0	0	0	0	0	0	0	0	0
s__Adlercreutzia MIC8014	d__Bacteria; p__Actinobacteriota; c__Coriobacteriia; o__Coriobacteriales; f__Eggerthellaceae; g__Adlercreutzia	0	0	0.139262	0	0	0	0.032546	0.037038	0	0.069611	0	0	0.129106	0.148055	0	0	0.047757	0
s__Adlercreutzia equolifaciens	d__Bacteria; p__Actinobacteriota; c__Coriobacteriia; o__Coriobacteriales; f__Eggerthellaceae; g__Adlercreutzia	0	0	0.152907	0	0	0	0	0	0	0	0	0	0	0	0	0	0	0.10507
s__Agathobacter MIC6414	d__Bacteria; p__Firmicutes_A; c__Clostridia; o__Lachnospirales; f__Lachnospiraceae; g__Agathobacter	0	0	0	0	0	0	0	0	0	0	0	0	0	0.071111	0	0	0	0
s__Agathobacter MIC9834	d__Bacteria; p__Firmicutes_A; c__Clostridia; o__Lachnospirales; f__Lachnospiraceae; g__Agathobacter	0	0	0	0	0	0.016402	0	0	0	0	0	0	0.032585	0	0	0	0	0
s__Agathobacter faecis	d__Bacteria; p__Firmicutes_A; c__Clostridia; o__Lachnospirales; f__Lachnospiraceae; g__Agathobacter	0.391137	1.41672	1.166098	0	0	1.991184	0	0	1.136382	0	0	1.178171	0.678026	0.559918	0	0.574426	3.23787	1.193503
s__Agathobacter rectale	d__Bacteria; p__Firmicutes_A; c__Clostridia; o__Lachnospirales; f__Lachnospiraceae; g__Agathobacter	0.349505	1.139845	4.474484	2.545376	3.716533	0.20414	2.615601	1.844588	1.673425	4.372538	0	2.486426	3.537657	5.4544	1.481857	2.256848	0	1.088969
s__Agathobacter sp000434275	d__Bacteria; p__Firmicutes_A; c__Clostridia; o__Lachnospirales; f__Lachnospiraceae; g__Agathobacter	0	0	0	0	0	0	0	0	0	0	0	0	0	0.193965	0	0	0	1.096377
s__Agathobaculum MIC7900	d__Bacteria; p__Firmicutes_A; c__Clostridia; o__Oscillospirales; f__Butyricicoccaceae; g__Agathobaculum	0	0.186642	0	0	0	0	0	0	0.035076	0	0	0	0	0	0	0	0	0.196117
s__Agathobaculum MIC9177	d__Bacteria; p__Firmicutes_A; c__Clostridia; o__Oscillospirales; f__Butyricicoccaceae; g__Agathobaculum	0	0	0	0	0	0	0	0	0	0	0.128029	0	0	0	0	0	0	0
s__Agathobaculum butyriciproducens	d__Bacteria; p__Firmicutes_A; c__Clostridia; o__Oscillospirales; f__Butyricicoccaceae; g__Agathobaculum	0.088281	0	0.07489	0	0	0.164179	0	0	0.117443	0	0	0	0.094647	0.531583	0	0	0	0.07762
s__Agathobaculum desmolans	d__Bacteria; p__Firmicutes_A; c__Clostridia; o__Oscillospirales; f__Butyricicoccaceae; g__Agathobaculum	0	0	0	0	0	0	0.03931	0	0	0	0	0	0	0	0	0	0	0
s__Agathobaculum sp900291975	d__Bacteria; p__Firmicutes_A; c__Clostridia; o__Oscillospirales; f__Butyricicoccaceae; g__Agathobaculum	0.027789	0	0	0	0.058354	0	0.044373	0.033681	0	0.03682	0.031934	0.017917	0	0	0	0	0	0
s__Akkermansia MIC9429	d__Bacteria; p__Verrucomicrobiota; c__Verrucomicrobiae; o__Verrucomicrobiales; f__Akkermansiaceae; g__Akkermansia	0	0	0	0	0	0	0	0	0	0	0.107058	0	0	0	0	0	0	0
s__Akkermansia glycaniphila	d__Bacteria; p__Verrucomicrobiota; c__Verrucomicrobiae; o__Verrucomicrobiales; f__Akkermansiaceae; g__Akkermansia	0	0	0	0	0	0	0	0	0	0	0	0	0	0	0	0.161004	0	0
s__Akkermansia muciniphila	d__Bacteria; p__Verrucomicrobiota; c__Verrucomicrobiae; o__Verrucomicrobiales; f__Akkermansiaceae; g__Akkermansia	0	0	0.921531	0	0	0.548668	0	0	0	0	0	0	4.401564	0	0	0	0	0
s__Akkermansia muciniphila_B	d__Bacteria; p__Verrucomicrobiota; c__Verrucomicrobiae; o__Verrucomicrobiales; f__Akkermansiaceae; g__Akkermansia	0.279222	0	0	0	0.193352	0	0	0	0	0.217363	0	0.229513	0	0	0	0	0	0.029841
s__Akkermansia muciniphila_C	d__Bacteria; p__Verrucomicrobiota; c__Verrucomicrobiae; o__Verrucomicrobiales; f__Akkermansiaceae; g__Akkermansia	0	0	0	0.738176	0	0	0	0	0	0	0	0	0	0.025597	0	0	0.130133	0
s__Alistipes MIC6809	d__Bacteria; p__Bacteroidota; c__Bacteroidia; o__Bacteroidales; f__Rikenellaceae; g__Alistipes	0	0	0	0	0	0	0	0	0	0	0	0	0	0	0	0.393112	0	0
s__Alistipes MIC8700	d__Bacteria; p__Bacteroidota; c__Bacteroidia; o__Bacteroidales; f__Rikenellaceae; g__Alistipes	0	0	0	0	0	0	0	0	0	0	0	0	0	0	0	0.029022	0	0
s__Alistipes MIC9488	d__Bacteria; p__Bacteroidota; c__Bacteroidia; o__Bacteroidales; f__Rikenellaceae; g__Alistipes	0	0	0	0	0	0	0	0	0.011825	0	0	0	0	0	0.238152	0	0	0
s__Alistipes finegoldii	d__Bacteria; p__Bacteroidota; c__Bacteroidia; o__Bacteroidales; f__Rikenellaceae; g__Alistipes	0	0	2.713444	0	0	0.232413	0.322843	0.175827	0.027384	0.349653	0	0	0.038274	0.570852	0	0.118798	0.274116	1.370775
s__Alistipes obesi	d__Bacteria; p__Bacteroidota; c__Bacteroidia; o__Bacteroidales; f__Rikenellaceae; g__Alistipes	0	0	1.79586	0	0	0.097085	0	0	0.034639	0.265104	0	0	0	0	0	0	0.098106	0.167905
s__Alistipes onderdonkii	d__Bacteria; p__Bacteroidota; c__Bacteroidia; o__Bacteroidales; f__Rikenellaceae; g__Alistipes	5.535572	1.489083	0.900156	0	0	0.070055	0.064322	0.035576	0	1.508425	1.941704	0	0	0	0	0	1.290281	0.068704
s__Alistipes putredinis	d__Bacteria; p__Bacteroidota; c__Bacteroidia; o__Bacteroidales; f__Rikenellaceae; g__Alistipes	3.693062	0	0	0	0	1.487402	1.299844	1.015956	0.523412	4.339881	0	0	2.509244	1.92969	0	0	0.857856	2.594553
s__Alistipes senegalensis	d__Bacteria; p__Bacteroidota; c__Bacteroidia; o__Bacteroidales; f__Rikenellaceae; g__Alistipes	0	0	0.530158	0	0	0	0	0	0	0	0	0	0	0	0	0	0	0
s__Alistipes shahii	d__Bacteria; p__Bacteroidota; c__Bacteroidia; o__Bacteroidales; f__Rikenellaceae; g__Alistipes	0.265235	2.460912	0	0	0	0.036684	0.550722	0.386656	0.21068	0	0	0	0	0.344569	0	0	0.175507	0.21397
s__Alistipes_A ihumii	d__Bacteria; p__Bacteroidota; c__Bacteroidia; o__Bacteroidales; f__Rikenellaceae; g__Alistipes_A	0	0	0	0	0	0.059554	0	0	0.05345	0	0.248221	0	0	0.134958	0	0	0	0
s__Alistipes_A indistinctus	d__Bacteria; p__Bacteroidota; c__Bacteroidia; o__Bacteroidales; f__Rikenellaceae; g__Alistipes_A	0	0.157465	0.068345	0	0	0.096806	0	0	0.07189	0.084649	0	0	0	0	0	0	0	0
s__Alistipes_A sp900240235	d__Bacteria; p__Bacteroidota; c__Bacteroidia; o__Bacteroidales; f__Rikenellaceae; g__Alistipes_A	0	0	0	0	0	0	0	0	0	0	0	0	0	0	0	0	0	0.065174
s__An172 sp002160515	d__Bacteria; p__Firmicutes_A; c__Clostridia; o__Oscillospirales; f__Acutalibacteraceae; g__An172	0	0	0	0	0	0	0	0	0	0	0	0	0	0	0	0	0.082863	0
s__An200 sp003268275	d__Bacteria; p__Firmicutes_A; c__Clostridia; o__Oscillospirales; f__Acutalibacteraceae; g__An200	0.02785	0	0.032513	0	0.052764	0	0	0	0	0	0	0	0.022903	0	0	0	0	0
s__Anaeromassilibacillus sp001305115	d__Bacteria; p__Firmicutes_A; c__Clostridia; o__Oscillospirales; f__Acutalibacteraceae; g__Anaeromassilibacillus	0.02337	0	0	0	0	0	0	0	0	0	0	0	0	0	0	0	0	0
s__Anaeromassilibacillus sp002159845	d__Bacteria; p__Firmicutes_A; c__Clostridia; o__Oscillospirales; f__Acutalibacteraceae; g__Anaeromassilibacillus	0.139593	0	0	0	0.070856	0	0	0	0	0	0	0	0	0	0	0	0	0
s__Anaerostipes MIC7127	d__Bacteria; p__Firmicutes_A; c__Clostridia; o__Lachnospirales; f__Lachnospiraceae; g__Anaerostipes	0	0	0	0	0	0	0	0	0	0	0.022921	0	0	0	0	0	0	0
s__Anaerostipes hadrus	d__Bacteria; p__Firmicutes_A; c__Clostridia; o__Lachnospirales; f__Lachnospiraceae; g__Anaerostipes	1.772642	3.100758	2.2135	1.425927	2.10596	0.234974	2.310351	2.514299	0.139687	0.479911	5.988964	2.855913	2.066074	0.788582	0	1.549052	4.080288	0.578019
s__Anaerostipes hadrus_A	d__Bacteria; p__Firmicutes_A; c__Clostridia; o__Lachnospirales; f__Lachnospiraceae; g__Anaerostipes	0	0	0	0	0	0	0	0	0	0	0	0	0	0.182733	0	0	0	0.022728
s__Anaerotignaceae MIC7868	d__Bacteria; p__Firmicutes_A; c__Clostridia; o__Lachnospirales; f__Anaerotignaceae; g__Anaerotignaceae MIC7868	0	0	0	0	0	0	0	0	0	0	0	0.019594	0	0	0	0	0	0
s__Anaerotignum sp000436415	d__Bacteria; p__Firmicutes_A; c__Clostridia; o__Lachnospirales; f__Anaerotignaceae; g__Anaerotignum	0	0.221442	0	0	0	0.028202	0	0	0.026754	0	0	0	0	0	0.114697	0	0	0.154878
s__Anaerotignum sp001304995	d__Bacteria; p__Firmicutes_A; c__Clostridia; o__Lachnospirales; f__Anaerotignaceae; g__Anaerotignum	0	0	0	0.256679	0	0	0.32081	0.306393	0	0	0	0	0	0	0	0	0	0
s__Anaerotruncus colihominis	d__Bacteria; p__Firmicutes_A; c__Clostridia; o__Oscillospirales; f__Ruminococcaceae; g__Anaerotruncus	0	0	0.031431	0	0.109307	0	0.027688	0	0	0.072814	0	0.071939	0	0	0	0	0	0
s__Anaerotruncus sp900199635	d__Bacteria; p__Firmicutes_A; c__Clostridia; o__Oscillospirales; f__Ruminococcaceae; g__Anaerotruncus	0	0	0	0	0	0	0	0	0	0.052674	0	0	0	0	0	0	0	0
s__Anaerovoracaceae MIC7478	d__Bacteria; p__Firmicutes_A; c__Clostridia; o__Peptostreptococcales; f__Anaerovoracaceae; g__Anaerovoracaceae MIC7478	0	0.045627	0	0	0	0	0.024868	0.024878	0.010966	0	0	0	0	0.02008	0	0	0	0.034891
s__Atlantibacter hermannii	d__Bacteria; p__Proteobacteria; c__Gammaproteobacteria; o__Enterobacterales; f__Enterobacteriaceae; g__Atlantibacter	0	0	0	0	0	0	0	0	0	0	0	0	0	0	0.242554	0	0	0
s__Atopobium minutum	d__Bacteria; p__Actinobacteriota; c__Coriobacteriia; o__Coriobacteriales; f__Atopobiaceae; g__Atopobium	0	0	0	0.015389	0	0	0	0	0	0	0	0	0	0	0	0	0	0
s__Bacteroidaceae MIC8659	d__Bacteria; p__Bacteroidota; c__Bacteroidia; o__Bacteroidales; f__Bacteroidaceae; g__Bacteroidaceae MIC8659	0	0	0	0	0	0	0	0	0	0	0	0	0	0	0.013651	0.124429	0	0
s__Bacteroides MIC6756	d__Bacteria; p__Bacteroidota; c__Bacteroidia; o__Bacteroidales; f__Bacteroidaceae; g__Bacteroides	0	0	0	0	0	0	0	0	0	0	0	0	0	0	0	0	0.016704	0
s__Bacteroides MIC7573	d__Bacteria; p__Bacteroidota; c__Bacteroidia; o__Bacteroidales; f__Bacteroidaceae; g__Bacteroides	0	0	0	0	0	0	0	0	0	0	0	0	0	0	0.042022	1.091069	0.938541	0
s__Bacteroides MIC8333	d__Bacteria; p__Bacteroidota; c__Bacteroidia; o__Bacteroidales; f__Bacteroidaceae; g__Bacteroides	0	0	0	0	0	0	0	0	0	0	0	0	0	0	0.048114	0	0	0
s__Bacteroides MIC8726	d__Bacteria; p__Bacteroidota; c__Bacteroidia; o__Bacteroidales; f__Bacteroidaceae; g__Bacteroides	0	0.035319	0	0	0	0	0	0	0	0	0.023754	0	0.015012	0	0	0.015366	0	0
s__Bacteroides MIC9002	d__Bacteria; p__Bacteroidota; c__Bacteroidia; o__Bacteroidales; f__Bacteroidaceae; g__Bacteroides	0	0	0	0	0	0	0	0	0	0	0	0	0	0	0.041597	0	0	0
s__Bacteroides MIC9633	d__Bacteria; p__Bacteroidota; c__Bacteroidia; o__Bacteroidales; f__Bacteroidaceae; g__Bacteroides	0	0	0	0	0	0	0	0	0	0	0	0	0	0	0.03423	0	0	0
s__Bacteroides caccae	d__Bacteria; p__Bacteroidota; c__Bacteroidia; o__Bacteroidales; f__Bacteroidaceae; g__Bacteroides	1.299985	1.842993	0.195248	0	0	0.252194	0.072793	0.534155	0.262674	2.451367	0	0	0.808848	0	0	0	0	0
s__Bacteroides cellulosilyticus	d__Bacteria; p__Bacteroidota; c__Bacteroidia; o__Bacteroidales; f__Bacteroidaceae; g__Bacteroides	0	0	0	0	0	0	0	0	0	0.126528	0	0	0	0	0	0	0	0
s__Bacteroides clarus	d__Bacteria; p__Bacteroidota; c__Bacteroidia; o__Bacteroidales; f__Bacteroidaceae; g__Bacteroides	0	0	0	0	0	0.052115	0	0	0.050157	0	0	0	0	0	0	0	0	0
s__Bacteroides congonensis	d__Bacteria; p__Bacteroidota; c__Bacteroidia; o__Bacteroidales; f__Bacteroidaceae; g__Bacteroides	0	0	0	0	0	0	0	0	0	0	0	0	0	0	0.059076	0.069753	0	0
s__Bacteroides faecis	d__Bacteria; p__Bacteroidota; c__Bacteroidia; o__Bacteroidales; f__Bacteroidaceae; g__Bacteroides	0	0	0	0	0	0.830504	0	0	0.640275	4.770356	4.98331	0	0	0	0	0	0	0
s__Bacteroides finegoldii	d__Bacteria; p__Bacteroidota; c__Bacteroidia; o__Bacteroidales; f__Bacteroidaceae; g__Bacteroides	0	0	0	0	0	0.120721	1.50983	1.264165	0.166725	0	0	0	0.592113	0.729768	0	0	0	0
s__Bacteroides fragilis	d__Bacteria; p__Bacteroidota; c__Bacteroidia; o__Bacteroidales; f__Bacteroidaceae; g__Bacteroides	0.630312	0	0	0	2.38824	0.041224	0	0	0	0.542851	0	1.760496	0	1.227714	0	0	1.899129	0
s__Bacteroides fragilis_A	d__Bacteria; p__Bacteroidota; c__Bacteroidia; o__Bacteroidales; f__Bacteroidaceae; g__Bacteroides	0	0	0	0	0	0	0	0.165841	0	0	2.445689	0	0.264804	0	10.087988	0.463342	0	0
s__Bacteroides intestinalis	d__Bacteria; p__Bacteroidota; c__Bacteroidia; o__Bacteroidales; f__Bacteroidaceae; g__Bacteroides	0	0	0	0	0	0	0	0	0	0	0	0	0.072326	0	0.147806	0	0	0
s__Bacteroides nordii	d__Bacteria; p__Bacteroidota; c__Bacteroidia; o__Bacteroidales; f__Bacteroidaceae; g__Bacteroides	0	0	0	0	0	0	0	0	0	0	0	0	0	0	0	0.026951	0	0
s__Bacteroides ovatus	d__Bacteria; p__Bacteroidota; c__Bacteroidia; o__Bacteroidales; f__Bacteroidaceae; g__Bacteroides	0	2.770198	1.175774	0	1.014356	0.310252	0	0	0.139995	0.369921	0	0.864461	0.289035	0.340782	0	0.04983	0.304967	0
s__Bacteroides salyersiae	d__Bacteria; p__Bacteroidota; c__Bacteroidia; o__Bacteroidales; f__Bacteroidaceae; g__Bacteroides	0	1.102362	0	0	0	0.180346	0	0	0.084357	0	0	0	0	0.115487	0.047896	0	0	0
s__Bacteroides sp900066265	d__Bacteria; p__Bacteroidota; c__Bacteroidia; o__Bacteroidales; f__Bacteroidaceae; g__Bacteroides	0	0	0	0	0	0	0	0	0	0	0	0	0	0	0	0	0.179966	0
s__Bacteroides stercoris	d__Bacteria; p__Bacteroidota; c__Bacteroidia; o__Bacteroidales; f__Bacteroidaceae; g__Bacteroides	0	0	0.516061	0	0	0	7.812666	8.79511	0.38655	14.466972	0	0	12.200978	8.706964	2.104465	0	0	2.086138
s__Bacteroides thetaiotaomicron	d__Bacteria; p__Bacteroidota; c__Bacteroidia; o__Bacteroidales; f__Bacteroidaceae; g__Bacteroides	1.148563	3.082878	0.868106	0	2.387461	0	0.21364	1.25337	0	0.164467	0	1.154457	0.730095	0.418297	0.531136	0.746547	0.53833	0.277988
s__Bacteroides uniformis	d__Bacteria; p__Bacteroidota; c__Bacteroidia; o__Bacteroidales; f__Bacteroidaceae; g__Bacteroides	0	1.445032	0	0	0	0.283068	0.813333	0.926795	0.186811	4.59592	4.066829	0	0	4.305073	0.443755	0.458453	0	2.427769
s__Bacteroides xylanisolvens	d__Bacteria; p__Bacteroidota; c__Bacteroidia; o__Bacteroidales; f__Bacteroidaceae; g__Bacteroides	7.13041	1.257459	0.128194	0	0	0.088671	1.574031	2.008293	0.061917	3.031408	0	0	1.10979	0	0.531571	0.126794	0	0.669763
s__Bacteroides_A plebeius	d__Bacteria; p__Bacteroidota; c__Bacteroidia; o__Bacteroidales; f__Bacteroidaceae; g__Bacteroides_A	0	0	0	0	0	1.882274	0	0	2.448259	0	0	0	0	4.050511	0	0	0	0
s__Bacteroides_B MIC8119	d__Bacteria; p__Bacteroidota; c__Bacteroidia; o__Bacteroidales; f__Bacteroidaceae; g__Bacteroides_B	0	0	0.040435	0	0	0	0	0	0	0	0	0	0	0	0	0	0	0
s__Bacteroides_B dorei	d__Bacteria; p__Bacteroidota; c__Bacteroidia; o__Bacteroidales; f__Bacteroidaceae; g__Bacteroides_B	0	16.684513	0	0	0	0	0	0	0.069127	0	8.514006	0	5.743065	0	0	7.724972	0	0
s__Bacteroides_B massiliensis	d__Bacteria; p__Bacteroidota; c__Bacteroidia; o__Bacteroidales; f__Bacteroidaceae; g__Bacteroides_B	0	0	2.610387	0	0	0.065657	1.97308	1.942257	1.34872	4.910668	0	0	0	0	0	0	0	1.575967
s__Bacteroides_B vulgatus	d__Bacteria; p__Bacteroidota; c__Bacteroidia; o__Bacteroidales; f__Bacteroidaceae; g__Bacteroides_B	9.692347	0	6.300314	0	1.498728	2.259082	6.988674	6.61919	0.88865	15.37551	0	1.691522	6.774107	2.969417	12.20379	0	12.097287	6.486717
s__Bariatricus massiliensis	d__Bacteria; p__Firmicutes_A; c__Clostridia; o__Lachnospirales; f__Lachnospiraceae; g__Bariatricus	0	0	0.02584	0	0	0	0	0	0	0	0	0	0	0	0.011785	0	0	0
s__Barnesiella intestinihominis	d__Bacteria; p__Bacteroidota; c__Bacteroidia; o__Bacteroidales; f__Barnesiellaceae; g__Barnesiella	0	0	0	0	0	0.67882	0.260819	0.508561	0.450473	1.752142	1.153355	0	0	0.317254	0	0	0	0.07286
s__Barnesiella sp003150885	d__Bacteria; p__Bacteroidota; c__Bacteroidia; o__Bacteroidales; f__Barnesiellaceae; g__Barnesiella	0	0	0	0	0.547592	0	0	0	0	0	0	0.121518	0	0	0	0	0.020018	0.014756
s__Bifidobacterium MIC6680	d__Bacteria; p__Actinobacteriota; c__Actinobacteria; o__Actinomycetales; f__Bifidobacteriaceae; g__Bifidobacterium	0	0	0	0	0	0	0	0	0	0	0	0	0	0.857606	0	0	0	0
s__Bifidobacterium MIC7686	d__Bacteria; p__Actinobacteriota; c__Actinobacteria; o__Actinomycetales; f__Bifidobacteriaceae; g__Bifidobacterium	0	0	0	0	0	0	0	0	0	0	0	0	0	0.290712	0	0	0	0
s__Bifidobacterium adolescentis	d__Bacteria; p__Actinobacteriota; c__Actinobacteria; o__Actinomycetales; f__Bifidobacteriaceae; g__Bifidobacterium	0	0	0	35.389346	0	0.554395	0.255629	0.39346	0	0	0	0	0	5.003503	12.811054	0	0	0
s__Bifidobacterium animalis	d__Bacteria; p__Actinobacteriota; c__Actinobacteria; o__Actinomycetales; f__Bifidobacteriaceae; g__Bifidobacterium	0	0	0.017712	0	0.195537	0	0.256019	0.131149	0.680942	0.032162	0.206454	0.035182	0.27212	0.056223	0	0.857707	1.575147	0
s__Bifidobacterium bifidum	d__Bacteria; p__Actinobacteriota; c__Actinobacteria; o__Actinomycetales; f__Bifidobacteriaceae; g__Bifidobacterium	0	0	1.454806	0	1.723585	0.961532	0	0	0	0	10.624985	1.152613	0	0.589383	0	0.149408	0	0
s__Bifidobacterium breve	d__Bacteria; p__Actinobacteriota; c__Actinobacteria; o__Actinomycetales; f__Bifidobacteriaceae; g__Bifidobacterium	0	0	0	33.133895	0.147384	0	0	0	0	0	6.380808	0.05491	0	0	0.484492	0.103663	0	0
s__Bifidobacterium catenulatum	d__Bacteria; p__Actinobacteriota; c__Actinobacteria; o__Actinomycetales; f__Bifidobacteriaceae; g__Bifidobacterium	0	0	0	0	0	0.080784	0	0	0	0	0	0	0	0	0	0	0	0
s__Bifidobacterium dentium	d__Bacteria; p__Actinobacteriota; c__Actinobacteria; o__Actinomycetales; f__Bifidobacteriaceae; g__Bifidobacterium	0	0	0	0.046381	0	0	0	0	0	0	0.410393	0	0	0	0	0	0	0
s__Bifidobacterium kashiwanohense	d__Bacteria; p__Actinobacteriota; c__Actinobacteria; o__Actinomycetales; f__Bifidobacteriaceae; g__Bifidobacterium	0	0	0	0	0	0	0	0	0	0	0	0	0.294203	0.167828	0	0	0	0
s__Bifidobacterium longum	d__Bacteria; p__Actinobacteriota; c__Actinobacteria; o__Actinomycetales; f__Bifidobacteriaceae; g__Bifidobacterium	0.844349	0.976512	1.783643	0	5.326766	0.085098	0.964123	0.624658	0.478874	0.233321	0	3.250235	2.162414	0.861966	1.976149	0.965039	0	0.407895
s__Bifidobacterium pseudocatenulatum	d__Bacteria; p__Actinobacteriota; c__Actinobacteria; o__Actinomycetales; f__Bifidobacteriaceae; g__Bifidobacterium	0.285818	0	3.845397	0	0	0	0	0	0	0.809905	0	0	0	1.301512	0	3.191057	0.931329	0.773892
s__Bilophila MIC6776	d__Bacteria; p__Desulfobacterota_A; c__Desulfovibrionia; o__Desulfovibrionales; f__Desulfovibrionaceae; g__Bilophila	0	0	0	0	0	0	0	0	0	0	0	0	0	0	0	0.020906	0	0
s__Bilophila MIC8617	d__Bacteria; p__Desulfobacterota_A; c__Desulfovibrionia; o__Desulfovibrionales; f__Desulfovibrionaceae; g__Bilophila	0	0	0	0	0	0	0	0	0	0	0	0	0	0.079339	0	0	0	0
s__Bilophila wadsworthia	d__Bacteria; p__Desulfobacterota_A; c__Desulfovibrionia; o__Desulfovibrionales; f__Desulfovibrionaceae; g__Bilophila	0	0	0	0	0.422377	0.112995	0.114252	0.087624	0.088888	0	0.680117	0.255126	0.207333	0	0	0	0	0.123394
s__Blastocystis sp. subtype 1	d__Eukaryota; p__Blastocystidae_phylum; c__Blastocystidae_class; o__Blastocystidae_order; f__Blastocystidae; g__Blastocystis	0	0	0	0	0	0	0	0	0	0	0	0	0	0.070794	0	0	0	0.020612
s__Blastocystis sp. subtype 6	d__Eukaryota; p__Blastocystidae_phylum; c__Blastocystidae_class; o__Blastocystidae_order; f__Blastocystidae; g__Blastocystis	0	0	0.004316	0	0	0	0	0	0	0	0	0	0	0	0	0	0	0
s__Blautia MIC6513	d__Bacteria; p__Firmicutes_A; c__Clostridia; o__Lachnospirales; f__Lachnospiraceae; g__Blautia	0	0	0	0	0	0	0	0	0	0	0.636431	0	0	0	0	0	0	0
s__Blautia MIC8990	d__Bacteria; p__Firmicutes_A; c__Clostridia; o__Lachnospirales; f__Lachnospiraceae; g__Blautia	0	0	0	0	0	0	0	0	0	0	0.892669	0	0	0	0	0	0	0
s__Blautia MIC9227	d__Bacteria; p__Firmicutes_A; c__Clostridia; o__Lachnospirales; f__Lachnospiraceae; g__Blautia	0	0	0	0.013648	0	0	0	0	0	0	0	0	0	0	0	0	0	0
s__Blautia MIC9904	d__Bacteria; p__Firmicutes_A; c__Clostridia; o__Lachnospirales; f__Lachnospiraceae; g__Blautia	0	0	0	0	0	0	0.059198	0	0	0.030131	0	0	0	0	0.036059	0	0	0
s__Blautia hansenii	d__Bacteria; p__Firmicutes_A; c__Clostridia; o__Lachnospirales; f__Lachnospiraceae; g__Blautia	0	0	0	0.082348	0	0	0	0	0	0	0.10684	0	0	0	0	0	0	0
s__Blautia hominis	d__Bacteria; p__Firmicutes_A; c__Clostridia; o__Lachnospirales; f__Lachnospiraceae; g__Blautia	0	0.047172	0	0.030462	0	0	0	0	0	0	0.041325	0	0	0	0	0.042363	0	0
s__Blautia producta	d__Bacteria; p__Firmicutes_A; c__Clostridia; o__Lachnospirales; f__Lachnospiraceae; g__Blautia	0.033298	0	0	0	0	0	0	0	0	0	0	0	0	0	0	0	0	0
s__Blautia sp000432195	d__Bacteria; p__Firmicutes_A; c__Clostridia; o__Lachnospirales; f__Lachnospiraceae; g__Blautia	0.481195	0	0	0	0	0	0	0.295307	0	0	0.171813	0	0	0	0.110565	0.114614	0	0
s__Blautia sp001304935	d__Bacteria; p__Firmicutes_A; c__Clostridia; o__Lachnospirales; f__Lachnospiraceae; g__Blautia	0	0	0	0	0	0	0	0	0	0	0	0.05717	0	0	0	0	0.019685	0
s__Blautia_A MIC7077	d__Bacteria; p__Firmicutes_A; c__Clostridia; o__Lachnospirales; f__Lachnospiraceae; g__Blautia_A	0	0	0	0	0	0	0	0	0	0	0	0	0	0.020742	0	0	0	0
s__Blautia_A MIC8025	d__Bacteria; p__Firmicutes_A; c__Clostridia; o__Lachnospirales; f__Lachnospiraceae; g__Blautia_A	0	0	0	0	0	0	0	0	0	0	0	0	0	0	0	0	0	0.043286
s__Blautia_A MIC8050	d__Bacteria; p__Firmicutes_A; c__Clostridia; o__Lachnospirales; f__Lachnospiraceae; g__Blautia_A	0	0	0	0	0	0	0	0	0	0	0	0	0	0.101066	0	0	0	0.050078
s__Blautia_A MIC8288	d__Bacteria; p__Firmicutes_A; c__Clostridia; o__Lachnospirales; f__Lachnospiraceae; g__Blautia_A	0.037122	0	0	0	0	0	0	0	0	0	0	0	0.053928	0	0	0	0	0.028356
s__Blautia_A MIC9801	d__Bacteria; p__Firmicutes_A; c__Clostridia; o__Lachnospirales; f__Lachnospiraceae; g__Blautia_A	0	0	0	0	0	0	0.026153	0	0	0	2.515447	0	0	0	0	0	0	0
s__Blautia_A MIC9846	d__Bacteria; p__Firmicutes_A; c__Clostridia; o__Lachnospirales; f__Lachnospiraceae; g__Blautia_A	0	0	0	0	0	0	0	0	0	0	0	0	0	0	0	0	0	0.042574
s__Blautia_A massiliensis	d__Bacteria; p__Firmicutes_A; c__Clostridia; o__Lachnospirales; f__Lachnospiraceae; g__Blautia_A	0.66951	0	0.315465	0	0	0.386471	4.185386	5.44482	1.065171	0	0	0	0.977724	0.20704	0	0	1.285369	0.577159
s__Blautia_A obeum	d__Bacteria; p__Firmicutes_A; c__Clostridia; o__Lachnospirales; f__Lachnospiraceae; g__Blautia_A	0	0.060601	2.122278	0	0	0.136299	0	0	0.104763	0	0	0	0.111484	1.293188	0.084217	0	0	0.57467
s__Blautia_A sp000433815	d__Bacteria; p__Firmicutes_A; c__Clostridia; o__Lachnospirales; f__Lachnospiraceae; g__Blautia_A	0.057146	0	0	0	0.050832	0	0.178419	0.119337	0	0.139212	0	0.05663	0	0	2.915355	0.398485	0	0
s__Blautia_A sp000436615	d__Bacteria; p__Firmicutes_A; c__Clostridia; o__Lachnospirales; f__Lachnospiraceae; g__Blautia_A	0	0	0.225193	0	0	0	0	0	0	0.047069	0	0	0	0	0	0	0	0
s__Blautia_A sp900066165	d__Bacteria; p__Firmicutes_A; c__Clostridia; o__Lachnospirales; f__Lachnospiraceae; g__Blautia_A	0	0	2.119718	0	1.667497	0.611284	0.920128	1.45544	0.345646	0	0	2.166269	0.587811	0.400502	1.886873	0	0	0.586023
s__Blautia_A sp900066205	d__Bacteria; p__Firmicutes_A; c__Clostridia; o__Lachnospirales; f__Lachnospiraceae; g__Blautia_A	0	0	0	0	0	0	0	0	0	0	0	0	0	0.652355	0	0	0	0.032823
s__Blautia_A sp900066335	d__Bacteria; p__Firmicutes_A; c__Clostridia; o__Lachnospirales; f__Lachnospiraceae; g__Blautia_A	0	0	0	4.247219	0	0	0	0	0	0	0	0	0	0	0	0	0	0
s__Blautia_A sp900066355	d__Bacteria; p__Firmicutes_A; c__Clostridia; o__Lachnospirales; f__Lachnospiraceae; g__Blautia_A	0	0	0	0	0	0.440283	0	0	0.171274	0	0	0	0.11142	0.049581	0	0	0	0.061536
s__Blautia_A sp900066505	d__Bacteria; p__Firmicutes_A; c__Clostridia; o__Lachnospirales; f__Lachnospiraceae; g__Blautia_A	0	0	0	0	0.028181	0	0	0	0	0	0	0	0.02113	0.0207	0	0	0	0
s__Blautia_A wexlerae	d__Bacteria; p__Firmicutes_A; c__Clostridia; o__Lachnospirales; f__Lachnospiraceae; g__Blautia_A	5.70825	3.227463	2.059074	0	1.656756	1.737497	4.774757	4.520573	1.694465	4.003539	0	7.129588	6.409812	0.718576	1.040773	7.974302	8.444351	4.636055
s__Butyricicoccus pullicaecorum	d__Bacteria; p__Firmicutes_A; c__Clostridia; o__Oscillospirales; f__Butyricicoccaceae; g__Butyricicoccus	0	0	0	0	0	0	0.109969	0.066888	0	0	0	0.055706	0	0	0.046806	0	0	0
s__Butyricimonas MIC9201	d__Bacteria; p__Bacteroidota; c__Bacteroidia; o__Bacteroidales; f__Marinifilaceae; g__Butyricimonas	0	0	0	0	0	0	0	0	0	0	0	0	0	0	0	0.022387	0	0
s__Butyricimonas sp002161485	d__Bacteria; p__Bacteroidota; c__Bacteroidia; o__Bacteroidales; f__Marinifilaceae; g__Butyricimonas	0	0	0	0	0	0.078554	0	0	0.050817	0	0.369486	0	0	0	0	0	0	0.075127
s__CAG-103 MIC7540	d__Bacteria; p__Firmicutes_A; c__Clostridia; o__Oscillospirales; f__Oscillospiraceae; g__CAG-103	0	0	0	0	0	0	0	0	0.268475	0	0	0	0	0.195545	0	0	0	0
s__CAG-103 sp000432375	d__Bacteria; p__Firmicutes_A; c__Clostridia; o__Oscillospirales; f__Oscillospiraceae; g__CAG-103	0	0	0	0	0	0	0	0	0	0	0	0	0.18925	0	0	0	0	0.582123
s__CAG-110 MIC6402	d__Bacteria; p__Firmicutes_A; c__Clostridia; o__Oscillospirales; f__Oscillospiraceae; g__CAG-110	0	0	0.031283	0	0	0	0	0	0	0	0	0	0	0	0	0	0	0
s__CAG-110 sp000435995	d__Bacteria; p__Firmicutes_A; c__Clostridia; o__Oscillospirales; f__Oscillospiraceae; g__CAG-110	0	0.296632	0	0	0	0	0	0	0	0	0	0	0.22708	0	0	0	0	0
s__CAG-110 sp003525905	d__Bacteria; p__Firmicutes_A; c__Clostridia; o__Oscillospirales; f__Oscillospiraceae; g__CAG-110	0.102154	0	0	0	0	0	0.193271	0	0	0	0	0	0	0.067168	0	0	0	0.142509
s__CAG-115 sp003531585	d__Bacteria; p__Firmicutes_A; c__Clostridia; o__Oscillospirales; f__Ruminococcaceae; g__CAG-115	0	0	0	0	0	0.080238	0	0	0	0	0	0	0.191521	0.041199	0	0	0	0.552216
s__CAG-1427 sp000434775	d__Bacteria; p__Actinobacteriota; c__Coriobacteriia; o__Coriobacteriales; f__Eggerthellaceae; g__CAG-1427	0	0.33852	0	0	0	0	0	0	0	0	0	0	0	0	0	0	0	0
s__CAG-1427 sp000436075	d__Bacteria; p__Actinobacteriota; c__Coriobacteriia; o__Coriobacteriales; f__Eggerthellaceae; g__CAG-1427	0	0	0	0	0	0	0.074064	0.062973	0	0	0	0	0	0	0	0	0	0
s__CAG-145 MIC8493	d__Bacteria; p__Firmicutes_A; c__Clostridia; o__Peptostreptococcales; f__Anaerovoracaceae; g__CAG-145	0	0	0	0	0	0.0281	0	0.096388	0.021058	0	0.032571	0	0	0	0.100275	0	0	0.031684
s__CAG-170 MIC8868	d__Bacteria; p__Firmicutes_A; c__Clostridia; o__Oscillospirales; f__Oscillospiraceae; g__CAG-170	0	0	0	0	1.804755	0	0	0	0.018822	0	0	0	0	0.023465	0	0	0	0.091152
s__CAG-170 sp000432135	d__Bacteria; p__Firmicutes_A; c__Clostridia; o__Oscillospirales; f__Oscillospiraceae; g__CAG-170	0	1.725879	1.289602	0	0	0	0	0	0	0	0	0	0	0	0	0	0	0
s__CAG-177 sp003514385	d__Bacteria; p__Firmicutes_A; c__Clostridia; o__Oscillospirales; f__Acutalibacteraceae; g__CAG-177	0	0.714603	0	0	0	0.047146	0	0	0.01319	0	0	0	0	0	0	0	0	0.346463
s__CAG-180 sp000432435	d__Bacteria; p__Firmicutes_A; c__Clostridia; o__Oscillospirales; f__Acutalibacteraceae; g__CAG-180	2.319636	0.251051	0	0	0	0	0	0	0	0	0	0	1.633249	0	0.099924	0	0	0
s__CAG-194 sp000432915	d__Bacteria; p__Firmicutes_A; c__Clostridia; o__Lachnospirales; f__Lachnospiraceae; g__CAG-194	0	0	0	0	0	0	0	0	0	0	0	0	0	0	0	0.183871	0	0
s__CAG-196 sp002102975	d__Bacteria; p__Cyanobacteria; c__Vampirovibrionia; o__Gastranaerophilales; f__Gastranaerophilaceae; g__CAG-196	0	0	0	0	0	0	0.221572	0	0	0	0	0	0	0	0	0	0	0.034875
s__CAG-217 sp000436335	d__Bacteria; p__Firmicutes_A; c__Clostridia; o__Oscillospirales; f__Acutalibacteraceae; g__CAG-217	0	1.513527	2.05665	0	0	0.635825	1.276584	0	0.742036	0	0	0	0	0	0	0.556573	0	0
s__CAG-245 sp000435175	d__Bacteria; p__Firmicutes_A; c__Clostridia; o__TANB77; f__CAG-508; g__CAG-245	0	0	0.288374	0	0	0.308406	0.232223	0.215731	0	0	0	0	0	0	0	0	0	0
s__CAG-267 sp001917135	d__Bacteria; p__Proteobacteria; c__Alphaproteobacteria; o__RF32; f__CAG-239; g__CAG-267	0	0	0	0	0	0	1.543669	2.739805	0.030767	0	0	0	0	0	0	0	0	0
s__CAG-269 MIC8518	d__Bacteria; p__Firmicutes_A; c__Clostridia; o__TANB77; f__CAG-508; g__CAG-269	0	0	0	0	0	0	0	0	0	0	0	0	0	0.154491	0	0	0	0.692104
s__CAG-269 sp000437215	d__Bacteria; p__Firmicutes_A; c__Clostridia; o__TANB77; f__CAG-508; g__CAG-269	0	0	0	0	0	0	0	0	0	0	0	0	0	0	0	0	0	0.011744
s__CAG-269 sp000438255	d__Bacteria; p__Firmicutes_A; c__Clostridia; o__TANB77; f__CAG-508; g__CAG-269	0	0	0.02137	0	0	0	0	0	0	0	0	0	0.923044	0	0	0	0	0.077148
s__CAG-269 sp001916065	d__Bacteria; p__Firmicutes_A; c__Clostridia; o__TANB77; f__CAG-508; g__CAG-269	0	0	0	0	0	0	0	0	0	0	0	0	0	0	0	0	0	0.094966
s__CAG-269 sp003525075	d__Bacteria; p__Firmicutes_A; c__Clostridia; o__TANB77; f__CAG-508; g__CAG-269	0	0	0	0	0	0	0.154942	0.452937	0	0	0	0	0	0	0	0	0	0.036367
s__CAG-272 MIC7215	d__Bacteria; p__Firmicutes_A; c__Clostridia; o__Oscillospirales; f__CAG-272; g__CAG-272 MIC7215	0	0	0	0	0	0	0	0	0	0	0	0	0	0.061129	0	0	0	0
s__CAG-273 sp000438355	d__Bacteria; p__Firmicutes_A; c__Clostridia; o__TANB77; f__CAG-508; g__CAG-273	0	0	0	0	0	0	0.092495	0.107629	0	0	0	0	0	0	0	0	0	0
s__CAG-303 sp000437755	d__Bacteria; p__Firmicutes_A; c__Clostridia; o__Lachnospirales; f__Lachnospiraceae; g__CAG-303	0	0	0.096842	0	0	0	0	0	0	0	0	0	0	0	0	0	0	0
s__CAG-353 sp900066885	d__Bacteria; p__Firmicutes_A; c__Clostridia; o__Oscillospirales; f__Ruminococcaceae; g__CAG-353	0	0	0	0	0	0	0.022609	0	0	0	0	0	0.512811	0.344322	0	0	0	0.785277
s__CAG-354 MIC8844	d__Bacteria; p__Firmicutes_A; c__Clostridia; o__TANB77; f__CAG-508; g__CAG-354	0	0	0	0	0.347323	0	0.15613	0	0	0	0	0	0	0	0	0	0	0
s__CAG-354 MIC9589	d__Bacteria; p__Firmicutes_A; c__Clostridia; o__TANB77; f__CAG-508; g__CAG-354	0	0	0	0	0	0	0	0.994533	0.010433	0	0	0	0	0	0	0	0	0.092778
s__CAG-41 sp900066215	d__Bacteria; p__Firmicutes_A; c__Clostridia; o__Monoglobales; f__UBA1381; g__CAG-41	0.758885	0.519696	0.124303	0	0.12234	0.045597	0.601541	0.722918	0.072904	0	0	0.163937	0.121414	0.280487	2.263614	0	0.234204	0.31278
s__CAG-417 sp000432835	d__Bacteria; p__Firmicutes; c__Bacilli; o__RF39; f__CAG-611; g__CAG-417	0	0	0	0	0	0	0	0	0	0	0	0	0	2.29459	0	0	0	0
s__CAG-45 sp000438375	d__Bacteria; p__Firmicutes_A; c__Clostridia; o__Lachnospirales; f__Lachnospiraceae; g__CAG-45	0	0	0.138229	0	0	0	0	0	0	0	0	0	0	0	0	0	0	0
s__CAG-45 sp900066395	d__Bacteria; p__Firmicutes_A; c__Clostridia; o__Lachnospirales; f__Lachnospiraceae; g__CAG-45	0	0	0.080475	0	0	0.09745	0	0	0.050891	0	0	0	0	0	0	0	0	0
s__CAG-462 MIC8625	d__Bacteria; p__Bacteroidota; c__Bacteroidia; o__Bacteroidales; f__Bacteroidaceae; g__CAG-462	0	0	0	0	0	0	0	0	0	0	0	0	0	0	0	0.026281	0	0
s__CAG-495 MIC6802	d__Bacteria; p__Proteobacteria; c__Alphaproteobacteria; o__RF32; f__CAG-239; g__CAG-495	0	0	0	0	0	0	0.130285	0.197332	0	0	0	0	0	0	0	0	0	0
s__CAG-495 MIC9862	d__Bacteria; p__Proteobacteria; c__Alphaproteobacteria; o__RF32; f__CAG-239; g__CAG-495	0	0	0	0	0	0	0	0	0	0	0	0	0	0	0	0.058484	0	0
s__CAG-533 sp000434495	d__Bacteria; p__Firmicutes; c__Bacilli; o__RF39; f__CAG-1000; g__CAG-533	0	0	0	0	0	0	0	0	0.017168	0	0	0	0	0	0	0	0	0
s__CAG-56 sp900066615	d__Bacteria; p__Firmicutes_A; c__Clostridia; o__Lachnospirales; f__Lachnospiraceae; g__CAG-56	0.109838	0.549187	0.037018	0	0	0	0	0	0	0	0	0	0	0.101163	0	0	0	0.587199
s__CAG-727 MIC8506	d__Bacteria; p__Firmicutes_A; c__Clostridia; o__4C28d-15; f__CAG-727; g__CAG-727 MIC8506	0	0	0.08216	0	0	0	0	0	0	0	0	0	0	0.029374	0	0	0	0.037764
s__CAG-74 MIC7044	d__Bacteria; p__Firmicutes_A; c__Clostridia; o__Christensenellales; f__CAG-74; g__CAG-74 MIC7044	0	0.233714	0	0	0	0.058447	0	0	0.132875	0	0	0	0.087281	0.054382	0	0	0	0.060644
s__CAG-74 MIC8062	d__Bacteria; p__Firmicutes_A; c__Clostridia; o__Christensenellales; f__CAG-74; g__CAG-74 MIC8062	0	0	0	0	0	0	0.021615	0	0	0	0	0	0	0	0	0	0	0
s__CAG-81 sp000435795	d__Bacteria; p__Firmicutes_A; c__Clostridia; o__Lachnospirales; f__Lachnospiraceae; g__CAG-81	0.125777	0	0.043183	0	0	0.07775	0.08559	0.06006	0.058913	0.195003	0	0.044207	0.04726	0	0.099264	0.065232	0	0
s__CAG-81 sp900066535	d__Bacteria; p__Firmicutes_A; c__Clostridia; o__Lachnospirales; f__Lachnospiraceae; g__CAG-81	0.211539	0.236167	0.107632	0	0	0.057975	0	0	0.174096	0	0	0	0.141918	0.134021	0	0	0.470381	0.169315
s__CAG-81 sp900066785	d__Bacteria; p__Firmicutes_A; c__Clostridia; o__Lachnospirales; f__Lachnospiraceae; g__CAG-81	0	0	0.070648	0	0.192146	0.160574	0.171789	0.320702	0	0	0	0	0	0.159876	0	0	0	0
s__CAG-83 MIC7830	d__Bacteria; p__Firmicutes_A; c__Clostridia; o__Oscillospirales; f__Oscillospiraceae; g__CAG-83	0	0	0	0	0	0	0	0	0	0	0	0	0	0	0	0	0	0.058267
s__CAG-83 sp000431575	d__Bacteria; p__Firmicutes_A; c__Clostridia; o__Oscillospirales; f__Oscillospiraceae; g__CAG-83	0.099399	1.477905	0.793882	0	0	0.091056	0	0	0.071653	0.178734	0	0	0.321352	0	0	0	0	0.117998
s__CAG-83 sp000435555	d__Bacteria; p__Firmicutes_A; c__Clostridia; o__Oscillospirales; f__Oscillospiraceae; g__CAG-83	0	0	0	0	0	0	0	0	0	0	0	0	0	0	0	0	0	0.350747
s__CAG-83 sp001916855	d__Bacteria; p__Firmicutes_A; c__Clostridia; o__Oscillospirales; f__Oscillospiraceae; g__CAG-83	0	0	0	0	0	0	0	0	0	0	0	0	0	0.104563	0	0	0	0
s__CAG-882 sp003486385	d__Bacteria; p__Firmicutes_A; c__Clostridia; o__Lachnospirales; f__Lachnospiraceae; g__CAG-882	0	0	0.381689	0	0	0	0.658461	1.004913	0	0	0	0	0	0	0.129588	2.362696	0	0.993637
s__CHH4-2 sp002899675	d__Bacteria; p__Firmicutes_A; c__Clostridia; o__Lachnospirales; f__Lachnospiraceae; g__CHH4-2	0	0	0	0	0	0	0	0	0	0	0	0	0	0	0	0.023146	0	0
s__COE1 sp001916965	d__Bacteria; p__Firmicutes_A; c__Clostridia; o__Lachnospirales; f__Lachnospiraceae; g__COE1	0	0	0.038002	0	0	0.038802	0.377992	0.192706	0	0.050713	0	0	0	0.049645	0	0	1.173623	0.086224
s__Catenibacterium sp000437715	d__Bacteria; p__Firmicutes; c__Bacilli; o__Erysipelotrichales; f__Erysipelatoclostridiaceae; g__Catenibacterium	0	0	0	0	0	0.637204	0	0	0.087144	0	0	0	0	0	0	0	0	0
s__Christensenellaceae MIC9509	d__Bacteria; p__Firmicutes_A; c__Clostridia; o__Christensenellales; f__Christensenellaceae; g__Christensenellaceae MIC9509	0	0	0	0	0	0	0	0	0	0	0	0	0.16346	0	0	0	0	0
s__Christensenellales MIC6424	d__Bacteria; p__Firmicutes_A; c__Clostridia; o__Christensenellales; f__Christensenellales MIC6424; g__Christensenellales MIC6424	0	0	0.018496	0	0	0	0	0	0	0	0	0	0	0	0	0	0	0
s__Cloacibacillus porcorum	d__Bacteria; p__Synergistota; c__Synergistia; o__Synergistales; f__Synergistaceae; g__Cloacibacillus	0	0	0	0	0	0	0	0	0	0	0	0	0	0	0	0.024301	0	0
s__Clostridium MIC6904	d__Bacteria; p__Firmicutes_A; c__Clostridia; o__Clostridiales; f__Clostridiaceae; g__Clostridium	0	0	0	0	0	0	0	0	0	0	0	0	0	0	0	0	0.009905	0
s__Clostridium MIC6985	d__Bacteria; p__Firmicutes_A; c__Clostridia; o__Clostridiales; f__Clostridiaceae; g__Clostridium	0	0	0	0	0	0	0	0	0	0	0	0	0	0	0	0	0.191641	0
s__Clostridium MIC8163	d__Bacteria; p__Firmicutes_A; c__Clostridia; o__Clostridiales; f__Clostridiaceae; g__Clostridium	0	0	0.1658	0	0.111091	0	0	0	0.095775	0.044737	0.371109	0.138155	0.130439	0.13341	0	2.780453	0.232841	0.539023
s__Clostridium MIC8573	d__Bacteria; p__Firmicutes_A; c__Clostridia; o__Clostridiales; f__Clostridiaceae; g__Clostridium	0	0	0.895032	0	0	0	0	0	0	0	0	0	0	0.204633	0	0	0	0
s__Clostridium MIC9230	d__Bacteria; p__Firmicutes_A; c__Clostridia; o__Clostridiales; f__Clostridiaceae; g__Clostridium	0.035871	0	0	0	0	0	0	0	0	0	0	0	0	0	0	0	0	0
s__Clostridium disporicum	d__Bacteria; p__Firmicutes_A; c__Clostridia; o__Clostridiales; f__Clostridiaceae; g__Clostridium	0	0	0	0	0	0	0	0	0	0	0	0	0	0	0	0	0.021918	0
s__Clostridium neonatale	d__Bacteria; p__Firmicutes_A; c__Clostridia; o__Clostridiales; f__Clostridiaceae; g__Clostridium	0	0	0	0	0	0	0	0	0	0	0	0	0	0	0	0	0.01499	0
s__Clostridium paraputrificum	d__Bacteria; p__Firmicutes_A; c__Clostridia; o__Clostridiales; f__Clostridiaceae; g__Clostridium	0	0	0	0	0	0	0	0	0	0	0	0	0	0.019138	0	0	0.098536	0
s__Clostridium saudiense	d__Bacteria; p__Firmicutes_A; c__Clostridia; o__Clostridiales; f__Clostridiaceae; g__Clostridium	0	0.099512	0.041678	0	0	0	0	0	0	0	0	0	0.017975	0.073518	0	0	0.220593	0
s__Clostridium sp000435835	d__Bacteria; p__Firmicutes_A; c__Clostridia; o__Clostridiales; f__Clostridiaceae; g__Clostridium	0	1.051522	0.144779	0	0	0	0	0	0	0	0	0.05043	0	0.087171	0	0	0.045636	0
s__Clostridium sp000753455	d__Bacteria; p__Firmicutes_A; c__Clostridia; o__Clostridiales; f__Clostridiaceae; g__Clostridium	0	0	0	0	0	0	0	0	0	0	0	0	0	0.013948	0	0.066692	0.010865	0
s__Clostridium sp001916075	d__Bacteria; p__Firmicutes_A; c__Clostridia; o__Clostridiales; f__Clostridiaceae; g__Clostridium	0	0.398294	0	0	0	0	0	0	0.072368	0	0	0	0	0.034654	0	0	0	0.210308
s__Clostridium_A leptum	d__Bacteria; p__Firmicutes_A; c__Clostridia; o__Oscillospirales; f__Acutalibacteraceae; g__Clostridium_A	5.976868	0	0.242318	0	0	0.167993	0.039439	0	0.193088	0	0	0	0.12656	0	0	0	0.253258	0.024878
s__Clostridium_E jeddahense	d__Bacteria; p__Firmicutes_A; c__Clostridia; o__Oscillospirales; f__Acutalibacteraceae; g__Clostridium_E	0	0	0	0.015388	0	0	0	0	0	0	0	0	0	0	0	0	0	0
s__Clostridium_M MIC6859	d__Bacteria; p__Firmicutes_A; c__Clostridia; o__Lachnospirales; f__Lachnospiraceae; g__Clostridium_M	0	0	0.011932	0	0	0	0	0	0	0	0	0	0	0	0	0	0	0
s__Clostridium_M MIC6986	d__Bacteria; p__Firmicutes_A; c__Clostridia; o__Lachnospirales; f__Lachnospiraceae; g__Clostridium_M	0	0.052964	0.061324	0	0	0.07986	0.169924	0.04511	0.098879	0	0	0	0.064905	0	0	0.080469	0	0
s__Clostridium_M MIC7670	d__Bacteria; p__Firmicutes_A; c__Clostridia; o__Lachnospirales; f__Lachnospiraceae; g__Clostridium_M	0	0	0	0	0	0	0	0	0	0	0	0	0	0	0	0.027491	0	0
s__Clostridium_M MIC7710	d__Bacteria; p__Firmicutes_A; c__Clostridia; o__Lachnospirales; f__Lachnospiraceae; g__Clostridium_M	0	0	0	0	0	0	0	0	0	0	1.100713	0	0	0	0	0	0	0
s__Clostridium_M MIC9401	d__Bacteria; p__Firmicutes_A; c__Clostridia; o__Lachnospirales; f__Lachnospiraceae; g__Clostridium_M	0	0	0	0.022155	0	0	0	0	0	0	0	0	0	0	0	0	0	0
s__Clostridium_M MIC9612	d__Bacteria; p__Firmicutes_A; c__Clostridia; o__Lachnospirales; f__Lachnospiraceae; g__Clostridium_M	0	0	0	0	0	0	0	0	0	0	0	0	0	0	0	0.021856	0	0
s__Clostridium_M asparagiforme	d__Bacteria; p__Firmicutes_A; c__Clostridia; o__Lachnospirales; f__Lachnospiraceae; g__Clostridium_M	0.041634	0	0	0.036998	0.108987	0	0.024968	0	0	0	0	0.046524	0	0	0.032933	0.028065	0.087241	0
s__Clostridium_M bolteae	d__Bacteria; p__Firmicutes_A; c__Clostridia; o__Lachnospirales; f__Lachnospiraceae; g__Clostridium_M	0.051438	0.035749	0	0.262953	0.145298	0	0	0	0	0.106155	0.429303	0.036965	0	0	0.08121	0.071233	0.044339	0
s__Clostridium_M citroniae	d__Bacteria; p__Firmicutes_A; c__Clostridia; o__Lachnospirales; f__Lachnospiraceae; g__Clostridium_M	0.018398	0.012892	0	0.051319	0.033126	0	0	0	0	0	0.031486	0	0	0	0	0	0	0
s__Clostridium_M clostridioforme	d__Bacteria; p__Firmicutes_A; c__Clostridia; o__Lachnospirales; f__Lachnospiraceae; g__Clostridium_M	0	0	0	0	0	0	0	0	0	0	0	0	0	0	0.039272	0	0.03207	0
s__Clostridium_M sp000155435	d__Bacteria; p__Firmicutes_A; c__Clostridia; o__Lachnospirales; f__Lachnospiraceae; g__Clostridium_M	0.046117	0	0	0.075966	0.062431	0	0	0	0	0.026898	0.230835	0.039545	0	0	0	0.020577	0.074129	0
s__Clostridium_M sp000431375	d__Bacteria; p__Firmicutes_A; c__Clostridia; o__Lachnospirales; f__Lachnospiraceae; g__Clostridium_M	0	0.061902	0	0	0	0	0	0.120526	0	0.134874	0	0	0	0.038689	0	0.47055	0	0.043094
s__Clostridium_M sp001517625	d__Bacteria; p__Firmicutes_A; c__Clostridia; o__Lachnospirales; f__Lachnospiraceae; g__Clostridium_M	0	0.039807	0	0.093326	0.038147	0.027014	0.085101	0.038086	0.028093	0.043781	0	0.032174	0.021064	0	0.090246	0	0	0
s__Clostridium_P perfringens	d__Bacteria; p__Firmicutes_A; c__Clostridia; o__Clostridiales; f__Clostridiaceae; g__Clostridium_P	0	0	0	0	0	0	0	0	0	0	0	0	0.057997	0	0	0	0	0
s__Clostridium_Q MIC8220	d__Bacteria; p__Firmicutes_A; c__Clostridia; o__Lachnospirales; f__Lachnospiraceae; g__Clostridium_Q	0	0	0	0	0	0	0	0	0	0	0.087187	0	0	0	0	0	0.010314	0
s__Clostridium_Q MIC9178	d__Bacteria; p__Firmicutes_A; c__Clostridia; o__Lachnospirales; f__Lachnospiraceae; g__Clostridium_Q	0	0	0	0	0	0	0	0	0	0.065754	0	0	0	0	0	0	0	0
s__Clostridium_Q sp000435655	d__Bacteria; p__Firmicutes_A; c__Clostridia; o__Lachnospirales; f__Lachnospiraceae; g__Clostridium_Q	0.178429	0.027107	0	0.293144	0	0	0.052466	0.021508	0	0	0	0	0	0	0	0	0	0
s__Clostridium_Q sp003024715	d__Bacteria; p__Firmicutes_A; c__Clostridia; o__Lachnospirales; f__Lachnospiraceae; g__Clostridium_Q	0	0	0.061218	0	0	0.28767	0.443547	0.264245	0.288538	0	0	0	0.117398	0.167361	0	0	0	0.117369
s__Clostridium_Q symbiosum	d__Bacteria; p__Firmicutes_A; c__Clostridia; o__Lachnospirales; f__Lachnospiraceae; g__Clostridium_Q	0	0	0	0	0.030705	0	0	0.087433	0	0	0	0.065494	0	0	0	0.13189	0	0
s__Collinsella MIC6390	d__Bacteria; p__Actinobacteriota; c__Coriobacteriia; o__Coriobacteriales; f__Coriobacteriaceae; g__Collinsella	0.076467	0.352653	0	0	0	0.240813	0	0	0.925174	0	0	0	0	0	0	0	0	0
s__Collinsella MIC6730	d__Bacteria; p__Actinobacteriota; c__Coriobacteriia; o__Coriobacteriales; f__Coriobacteriaceae; g__Collinsella	0	0.252444	0	0	0	0	0	0	0	0	0	0	0	0	0	0	0	0
s__Collinsella MIC7133	d__Bacteria; p__Actinobacteriota; c__Coriobacteriia; o__Coriobacteriales; f__Coriobacteriaceae; g__Collinsella	0	0	0.22502	0	0	0.285044	0	0	0.134015	0	0	0	0	0	0	0	0	0
s__Collinsella MIC7267	d__Bacteria; p__Actinobacteriota; c__Coriobacteriia; o__Coriobacteriales; f__Coriobacteriaceae; g__Collinsella	0	0	0	0	0	0	0	0	0	0	0	0	0	0.022913	0	0	0	0
s__Collinsella MIC8024	d__Bacteria; p__Actinobacteriota; c__Coriobacteriia; o__Coriobacteriales; f__Coriobacteriaceae; g__Collinsella	0	0	0	0	0	0.05355	0	0	0	0	0	0	0	0	0	0	0	0
s__Collinsella MIC8117	d__Bacteria; p__Actinobacteriota; c__Coriobacteriia; o__Coriobacteriales; f__Coriobacteriaceae; g__Collinsella	0	0	0	0	0	0.037785	0	0	0	0	0	0	0	0	0	0	0	0
s__Collinsella MIC8209	d__Bacteria; p__Actinobacteriota; c__Coriobacteriia; o__Coriobacteriales; f__Coriobacteriaceae; g__Collinsella	0	0	0	0	0	0	0	0	0	0.280679	0	0	0	0	0	0	0	0
s__Collinsella MIC8519	d__Bacteria; p__Actinobacteriota; c__Coriobacteriia; o__Coriobacteriales; f__Coriobacteriaceae; g__Collinsella	0	0.223669	0	0	0	0	0	0	0	0	0	0	0	0	0	0	0	0
s__Collinsella MIC8752	d__Bacteria; p__Actinobacteriota; c__Coriobacteriia; o__Coriobacteriales; f__Coriobacteriaceae; g__Collinsella	0	0.061332	0	0	0	0	0	0	0	0	0	0	0	0	0	0	0	0
s__Collinsella MIC8962	d__Bacteria; p__Actinobacteriota; c__Coriobacteriia; o__Coriobacteriales; f__Coriobacteriaceae; g__Collinsella	0	0	0	0	0	0	0	0	0	0	0	0	0	0	0	0	0	0.377707
s__Collinsella MIC9724	d__Bacteria; p__Actinobacteriota; c__Coriobacteriia; o__Coriobacteriales; f__Coriobacteriaceae; g__Collinsella	0	0	0	0	0	0	0.027398	0.030552	0	0	0	0	0	0	0	0	0	0
s__Collinsella aerofaciens_F	d__Bacteria; p__Actinobacteriota; c__Coriobacteriia; o__Coriobacteriales; f__Coriobacteriaceae; g__Collinsella	0.480751	0	0.600268	0	0	0	0.345655	0.341772	0	0	0	0	0	0	0	0	0	0
s__Collinsella intestinalis	d__Bacteria; p__Actinobacteriota; c__Coriobacteriia; o__Coriobacteriales; f__Coriobacteriaceae; g__Collinsella	0.28475	0	0	0	0.729378	0	0	0	0.078972	0	0	0.449848	0	0	0.203819	0	0	0
s__Collinsella phocaeensis	d__Bacteria; p__Actinobacteriota; c__Coriobacteriia; o__Coriobacteriales; f__Coriobacteriaceae; g__Collinsella	0	0	0	0	0	0	0	0	0	0	0	0	0	0	1.467153	0	0	0
s__Collinsella sp003487125	d__Bacteria; p__Actinobacteriota; c__Coriobacteriia; o__Coriobacteriales; f__Coriobacteriaceae; g__Collinsella	0	0	0.357967	0	0	0	0	0	0	0	0	0	0	0	0	0	0	0
s__Coprobacillus cateniformis	d__Bacteria; p__Firmicutes; c__Bacilli; o__Erysipelotrichales; f__Erysipelatoclostridiaceae; g__Coprobacillus	0.019483	0	0	0	0	0	0.037939	0	0	0	0.214661	0	0	0	0	0	0	0
s__Coprobacter fastidiosus	d__Bacteria; p__Bacteroidota; c__Bacteroidia; o__Bacteroidales; f__Coprobacteraceae; g__Coprobacter	0	0	0	0	0	0	0.160363	0.051888	0	0	0	0	0	0	0	0	0.059329	0.118942
s__Coprococcus eutactus_A	d__Bacteria; p__Firmicutes_A; c__Clostridia; o__Lachnospirales; f__Lachnospiraceae; g__Coprococcus	0	0	0	0	0	0	0	0	0	0	0	0	0.2579	2.289434	0	0	0	1.546065
s__Coprococcus sp000154245	d__Bacteria; p__Firmicutes_A; c__Clostridia; o__Lachnospirales; f__Lachnospiraceae; g__Coprococcus	0	0	0	0	0	0	0	0	0	0	0	0	0	0.018871	0	0	0	0
s__Coprococcus_A catus	d__Bacteria; p__Firmicutes_A; c__Clostridia; o__Lachnospirales; f__Lachnospiraceae; g__Coprococcus_A	0	0	0	0	0	0	0	0	0	0	0	0	0.225656	0	0	0	0	0.155512
s__Coprococcus_B MIC8649	d__Bacteria; p__Firmicutes_A; c__Clostridia; o__Lachnospirales; f__Lachnospiraceae; g__Coprococcus_B	0	0	0	0	0	0	0	0	0	0	0	0.157183	0	0	0	0	0	0
s__Coprococcus_B comes	d__Bacteria; p__Firmicutes_A; c__Clostridia; o__Lachnospirales; f__Lachnospiraceae; g__Coprococcus_B	0	0.191388	0	0	0	0	0	0	0	0	0	0.119698	0.18727	0.113561	0	0	0	0.215476
s__Corynebacterium argentoratense	d__Bacteria; p__Actinobacteriota; c__Actinobacteria; o__Mycobacteriales; f__Mycobacteriaceae; g__Corynebacterium	0	0	0	0	0	0.011607	0	0	0	0	0	0	0.041779	0	0	0	0	0
s__Desulfovibrio MIC6707	d__Bacteria; p__Desulfobacterota_A; c__Desulfovibrionia; o__Desulfovibrionales; f__Desulfovibrionaceae; g__Desulfovibrio	0	0	0.012514	0	0	0	0	0	0	0	0	0	0	0	0	0.011165	0	0
s__Desulfovibrio desulfuricans_A	d__Bacteria; p__Desulfobacterota_A; c__Desulfovibrionia; o__Desulfovibrionales; f__Desulfovibrionaceae; g__Desulfovibrio	0	0	0	0	0	0	0	0	0	0	0	0	0	0	0	0	0.015878	0
s__Desulfovibrio fairfieldensis	d__Bacteria; p__Desulfobacterota_A; c__Desulfovibrionia; o__Desulfovibrionales; f__Desulfovibrionaceae; g__Desulfovibrio	0	0	0.046736	0	0.293915	0	0.026326	0	0	0	0	0.178056	0	0	0	0.045112	0	0
s__Dialister invisus	d__Bacteria; p__Firmicutes_C; c__Negativicutes; o__Veillonellales; f__Dialisteraceae; g__Dialister	0.095457	0	0.780403	0	0	0	0	0	0	0	0	1.436966	0.142577	0.293586	0	0	0	0.601875
s__Dielma fastidiosa	d__Bacteria; p__Firmicutes; c__Bacilli; o__Erysipelotrichales; f__Erysipelotrichaceae; g__Dielma	0	0	0	0	0	0	0.017615	0	0	0	0.063076	0	0	0	0	0.029518	0.024785	0
s__Dorea MIC7737	d__Bacteria; p__Firmicutes_A; c__Clostridia; o__Lachnospirales; f__Lachnospiraceae; g__Dorea	0	0	0	0	0	0	0	0	0	0	0	0	0	0.017335	0	0	0	0
s__Dorea MIC9760	d__Bacteria; p__Firmicutes_A; c__Clostridia; o__Lachnospirales; f__Lachnospiraceae; g__Dorea	0	0	0	0.033779	0	0.03613	0	0	0.124822	0	0	0	0	0	0	0	0	0
s__Dorea formicigenerans	d__Bacteria; p__Firmicutes_A; c__Clostridia; o__Lachnospirales; f__Lachnospiraceae; g__Dorea	0.111878	0.338082	0.265666	0	0	0.169928	0.3762	0.292975	0.14206	0	0	0	0.281923	0.114774	0	0	0.152163	0.190625
s__Dorea longicatena	d__Bacteria; p__Firmicutes_A; c__Clostridia; o__Lachnospirales; f__Lachnospiraceae; g__Dorea	0	0	0	0	0	0	0.725069	0.472687	0	0	0	0	0.720288	0.185107	0	0	0	0.054732
s__Dorea longicatena_B	d__Bacteria; p__Firmicutes_A; c__Clostridia; o__Lachnospirales; f__Lachnospiraceae; g__Dorea	0.405328	0.220977	0.87995	0	0	0.372167	0	0	0	0	0	0	0	0.119432	2.398739	0	0.914293	0.780369
s__Dorea phocaeense	d__Bacteria; p__Firmicutes_A; c__Clostridia; o__Lachnospirales; f__Lachnospiraceae; g__Dorea	0	0	0	0	0	0	0	0	0	0	0	0	0	0	0.014403	0	0	0
s__Dorea sp000433215	d__Bacteria; p__Firmicutes_A; c__Clostridia; o__Lachnospirales; f__Lachnospiraceae; g__Dorea	0	0	0	0	0	0	0	0	0	0	0	0	0	0	0	0	0	0.021494
s__Dorea sp000509125	d__Bacteria; p__Firmicutes_A; c__Clostridia; o__Lachnospirales; f__Lachnospiraceae; g__Dorea	0	0	0	0	0.150512	0.014301	0.023971	0.036918	0.014984	0	0	0.112534	0	0	0	0.044265	0	0
s__Dorea sp900066555	d__Bacteria; p__Firmicutes_A; c__Clostridia; o__Lachnospirales; f__Lachnospiraceae; g__Dorea	0	0	0	0	0	0	0	0	0.041977	0	0	0	0	0	0	0	0	0
s__Dorea sp900240315	d__Bacteria; p__Firmicutes_A; c__Clostridia; o__Lachnospirales; f__Lachnospiraceae; g__Dorea	0.012921	0	0	0	0	0	0.038673	0.017738	0.026902	0	0.612926	0	0.024983	0	0	0	0	0
s__Dysgonomonas sp900079735	d__Bacteria; p__Bacteroidota; c__Bacteroidia; o__Bacteroidales; f__Dysgonomonadaceae; g__Dysgonomonas	0	0	0	0.139781	0	0	0	0	0	0	0	0	0	0	0	0	0	0
s__ER4 MIC9395	d__Bacteria; p__Firmicutes_A; c__Clostridia; o__Oscillospirales; f__Oscillospiraceae; g__ER4	0	0	0	0	0	0	0	0	0	0	0	0	0	0	0.044519	0	0	0
s__ER4 sp000765235	d__Bacteria; p__Firmicutes_A; c__Clostridia; o__Oscillospirales; f__Oscillospiraceae; g__ER4	0.195382	0	0	0	0	0.562407	1.409877	0	0.287991	0	0	0	0	0	0.128796	0	0	0.448963
s__ER4 sp900317525	d__Bacteria; p__Firmicutes_A; c__Clostridia; o__Oscillospirales; f__Oscillospiraceae; g__ER4	0.035588	1.691147	0	0	0	0	0	0	0.342003	0	0	0	0.513185	0.554906	0	0	0	0.288349
s__Eggerthella MIC7184	d__Bacteria; p__Actinobacteriota; c__Coriobacteriia; o__Coriobacteriales; f__Eggerthellaceae; g__Eggerthella	0	0	0	0	0	0	0	0	0	0	0.249402	0	0	0	0	0	0	0
s__Eggerthella lenta	d__Bacteria; p__Actinobacteriota; c__Coriobacteriia; o__Coriobacteriales; f__Eggerthellaceae; g__Eggerthella	0.087327	0	0.307996	0.861249	0.241191	0	0	0	0	0	0	0.184716	0.264856	0.055884	0.283253	0.064848	0.053909	0.026904
s__Eggerthella timonensis	d__Bacteria; p__Actinobacteriota; c__Coriobacteriia; o__Coriobacteriales; f__Eggerthellaceae; g__Eggerthella	0	0	0	0	0	0	0	0	0	0	0.041178	0	0	0	0	0	0	0
s__Eisenbergiella MIC8603	d__Bacteria; p__Firmicutes_A; c__Clostridia; o__Lachnospirales; f__Lachnospiraceae; g__Eisenbergiella	0	0	0	0	0	0	0	0	0	0	0	0	0.03264	0	0	0	0	0
s__Eisenbergiella MIC9244	d__Bacteria; p__Firmicutes_A; c__Clostridia; o__Lachnospirales; f__Lachnospiraceae; g__Eisenbergiella	0	0	0	0	0	0	0	0	0	0	0.036532	0	0	0	0	0	0	0
s__Eisenbergiella MIC9652	d__Bacteria; p__Firmicutes_A; c__Clostridia; o__Lachnospirales; f__Lachnospiraceae; g__Eisenbergiella	0	0	0	0.013405	0	0	0	0	0	0	0	0	0	0	0	0	0	0
s__Eisenbergiella MIC9836	d__Bacteria; p__Firmicutes_A; c__Clostridia; o__Lachnospirales; f__Lachnospiraceae; g__Eisenbergiella	0	0	0	0.125322	0	0	0	0	0	0	0	0	0	0	0	0	0	0
s__Eisenbergiella massiliensis	d__Bacteria; p__Firmicutes_A; c__Clostridia; o__Lachnospirales; f__Lachnospiraceae; g__Eisenbergiella	0	0	0	0	0	0	0	0	0	0.093601	0	0	0	0	0	0	0	0
s__Eisenbergiella sp900066775	d__Bacteria; p__Firmicutes_A; c__Clostridia; o__Lachnospirales; f__Lachnospiraceae; g__Eisenbergiella	0	0.10055	0.347455	0	0	0.066311	0	0	0.112152	0	0	0	0.142766	0.093845	0	0.253927	0	0.31355
s__Eisenbergiella tayi	d__Bacteria; p__Firmicutes_A; c__Clostridia; o__Lachnospirales; f__Lachnospiraceae; g__Eisenbergiella	0	0	0	0	0.062255	0	0	0	0	0	0	0.032081	0	0	0	0	0	0
s__Emergencia sp900066695	d__Bacteria; p__Firmicutes_A; c__Clostridia; o__Peptostreptococcales; f__Anaerovoracaceae; g__Emergencia	0	0	0.04598	0	0.018513	0	0	0	0	0	0	0	0	0	0	0.018181	0	0
s__Enterobacter bugandensis	d__Bacteria; p__Proteobacteria; c__Gammaproteobacteria; o__Enterobacterales; f__Enterobacteriaceae; g__Enterobacter	0	0	0	0	0	0	0	0	0	0	0.12597	0	0	0	0	0	0	0
s__Enterobacter cloacae_K	d__Bacteria; p__Proteobacteria; c__Gammaproteobacteria; o__Enterobacterales; f__Enterobacteriaceae; g__Enterobacter	0	0	0	0	0	0	0	0	0	0	0	0	0	0	0.029276	0	0	0
s__Enterobacter cloacae_M	d__Bacteria; p__Proteobacteria; c__Gammaproteobacteria; o__Enterobacterales; f__Enterobacteriaceae; g__Enterobacter	0	0	0	0.048772	0	0	0	0	0	0	0	0	0	0	0	0	0	0
s__Enterobacter himalayensis	d__Bacteria; p__Proteobacteria; c__Gammaproteobacteria; o__Enterobacterales; f__Enterobacteriaceae; g__Enterobacter	0	0	0.017911	0	0	0	0	0	0	0	0	0	0	0	0.067589	0	0	0
s__Enterobacter hormaechei	d__Bacteria; p__Proteobacteria; c__Gammaproteobacteria; o__Enterobacterales; f__Enterobacteriaceae; g__Enterobacter	0	0	0	0	0	0	0	0	0	0	0	0	0	0	0.179494	0	0	0
s__Enterobacter kobei	d__Bacteria; p__Proteobacteria; c__Gammaproteobacteria; o__Enterobacterales; f__Enterobacteriaceae; g__Enterobacter	0	0	0	0	0	0	0	0	0	0	0	0	0	0	0.033405	0	0	0
s__Enterococcus_A avium	d__Bacteria; p__Firmicutes; c__Bacilli; o__Lactobacillales; f__Enterococcaceae; g__Enterococcus_A	0	0	0	0	0	0	0	0	0	0	0.692749	0	0	0	0	0	0	0
s__Enterococcus_A raffinosus	d__Bacteria; p__Firmicutes; c__Bacilli; o__Lactobacillales; f__Enterococcaceae; g__Enterococcus_A	0	0	0	0.017357	0	0	0	0	0	0	0	0	0	0	0	0	0	0
s__Enterococcus_D sp002850555	d__Bacteria; p__Firmicutes; c__Bacilli; o__Lactobacillales; f__Enterococcaceae; g__Enterococcus_D	0	0	0	0	0	0	0	0	0	0	0	0	0	0	0.02523	0	0	0
s__Enteroscipio MIC7343	d__Bacteria; p__Actinobacteriota; c__Coriobacteriia; o__Coriobacteriales; f__Eggerthellaceae; g__Enteroscipio	0	0	0.146685	0	0	0	0	0	0	0	0	0	0	0	0	0	0	0
s__Erysipelatoclostridium ramosum	d__Bacteria; p__Firmicutes; c__Bacilli; o__Erysipelotrichales; f__Erysipelatoclostridiaceae; g__Erysipelatoclostridium	0	0	0	0.02726	0.046413	0	0	0	0	0	0.48895	0.134331	0.603396	0	0.451461	0.215842	0.17535	0
s__Erysipelatoclostridium sp000508865	d__Bacteria; p__Firmicutes; c__Bacilli; o__Erysipelotrichales; f__Erysipelatoclostridiaceae; g__Erysipelatoclostridium	0	0	0.024356	0	0	0	0	0	0	0	0	0	0.037705	0	0	0	0	0.042359
s__Erysipelatoclostridium sp000752095	d__Bacteria; p__Firmicutes; c__Bacilli; o__Erysipelotrichales; f__Erysipelatoclostridiaceae; g__Erysipelatoclostridium	0	0	0.415993	0	0	0	0.750116	0.951711	0.271838	0	0	0	0	0.377972	0	0	0	0.55778
s__Erysipelatoclostridium sp003024675	d__Bacteria; p__Firmicutes; c__Bacilli; o__Erysipelotrichales; f__Erysipelatoclostridiaceae; g__Erysipelatoclostridium	0.737828	0.611473	0	0	0	0	0	0	0	1.199868	0	0	0	0	0	0	0.230103	0
s__Erysipelatoclostridium spiroforme	d__Bacteria; p__Firmicutes; c__Bacilli; o__Erysipelotrichales; f__Erysipelatoclostridiaceae; g__Erysipelatoclostridium	0.094603	0	0	0	0.018682	0	0	0	0	0	0.130276	0.036898	0.018252	0	0	0	0	0
s__Erysipelotrichaceae MIC8436	d__Bacteria; p__Firmicutes; c__Bacilli; o__Erysipelotrichales; f__Erysipelotrichaceae; g__Erysipelotrichaceae MIC8436	0	0	0	0	0	0	0	0	0	0	0	0	0	0	0	0.012196	0	0
s__Escherichia coli	d__Bacteria; p__Proteobacteria; c__Gammaproteobacteria; o__Enterobacterales; f__Enterobacteriaceae; g__Escherichia	0	0	0	0.112042	0.027659	0.013489	0.031011	0	0.234196	0	0	0	0	0	0	0	0	0
s__Escherichia coli_C	d__Bacteria; p__Proteobacteria; c__Gammaproteobacteria; o__Enterobacterales; f__Enterobacteriaceae; g__Escherichia	0.193283	0	0	0	0	0	0	0	0	0	0	0	0	0	0	0	0	0
s__Escherichia coli_D	d__Bacteria; p__Proteobacteria; c__Gammaproteobacteria; o__Enterobacterales; f__Enterobacteriaceae; g__Escherichia	0	0	0	0	0.136173	0	0	0	0	0	0	0	0.245698	0	0.026326	0	0	0
s__Escherichia dysenteriae	d__Bacteria; p__Proteobacteria; c__Gammaproteobacteria; o__Enterobacterales; f__Enterobacteriaceae; g__Escherichia	0	0	0	0	0	0	0	0	0	0	0.088357	0	0	0	0	0	0	0
s__Escherichia flexneri	d__Bacteria; p__Proteobacteria; c__Gammaproteobacteria; o__Enterobacterales; f__Enterobacteriaceae; g__Escherichia	0	0	0	0.846123	0.028203	0	0	0	0	0.017329	0.054584	0	0	0.030244	0	0	0	0
s__Eubacterium callanderi	d__Bacteria; p__Firmicutes_A; c__Clostridia; o__Eubacteriales; f__Eubacteriaceae; g__Eubacterium	0	0	0	0	0.080505	0	0	0	0	0	0	0.018153	0	0	0	0	0	0
s__Eubacterium limosum	d__Bacteria; p__Firmicutes_A; c__Clostridia; o__Eubacteriales; f__Eubacteriaceae; g__Eubacterium	0	0	0	0.069568	0	0	0	0	0	0	0	0	0	0	0	0	0.017014	0
s__Eubacterium_E MIC8705	d__Bacteria; p__Firmicutes_A; c__Clostridia; o__Lachnospirales; f__Lachnospiraceae; g__Eubacterium_E	0	0	0	0	0	0	0	0	0	0.043536	0	0	0	0.015247	0	0	0	0
s__Eubacterium_E hallii	d__Bacteria; p__Firmicutes_A; c__Clostridia; o__Lachnospirales; f__Lachnospiraceae; g__Eubacterium_E	0	0.260761	0.545615	0	0	0.117542	1.369598	1.162996	0.4985	0	0	0	0	0.932073	0	0	0	0.560703
s__Eubacterium_E hallii_A	d__Bacteria; p__Firmicutes_A; c__Clostridia; o__Lachnospirales; f__Lachnospiraceae; g__Eubacterium_E	0.500902	0.260875	0.144416	0	0	0.228933	0	0	0	0	0	0	0.294587	0	1.448258	0	0	0.047611
s__Eubacterium_E sp002161065	d__Bacteria; p__Firmicutes_A; c__Clostridia; o__Lachnospirales; f__Lachnospiraceae; g__Eubacterium_E	0	0	0	0	0	0	0	0	0	0	0.163325	0	0	0	0	0	0	0
s__Eubacterium_F MIC7104	d__Bacteria; p__Firmicutes_A; c__Clostridia; o__Lachnospirales; f__Lachnospiraceae; g__Eubacterium_F	0	0	0	0	0	0	0	0	0	0	0	0	0	0	0	0.044398	0	0.044606
s__Eubacterium_F sp003491505	d__Bacteria; p__Firmicutes_A; c__Clostridia; o__Lachnospirales; f__Lachnospiraceae; g__Eubacterium_F	0	0	0.328336	0	0	0	0.327388	0	0	0	0	0	0	0.053376	0	0	0.277249	0.431586
s__Eubacterium_G MIC7375	d__Bacteria; p__Firmicutes_A; c__Clostridia; o__Lachnospirales; f__Lachnospiraceae; g__Eubacterium_G	0.039007	0	0	0	0	0	0	0	0	0	0	0	0	0	0	0	0	0
s__Eubacterium_G sp000432355	d__Bacteria; p__Firmicutes_A; c__Clostridia; o__Lachnospirales; f__Lachnospiraceae; g__Eubacterium_G	0	0	0.059879	0	0	0	0	0	0	0	0	0	0	0	0	0	0	0
s__Eubacterium_G sp000435815	d__Bacteria; p__Firmicutes_A; c__Clostridia; o__Lachnospirales; f__Lachnospiraceae; g__Eubacterium_G	0	0	0	0	0	0	0	0	0	0	0	0	0	0.076232	0	0	0	0.3414
s__Eubacterium_G ventriosum	d__Bacteria; p__Firmicutes_A; c__Clostridia; o__Lachnospirales; f__Lachnospiraceae; g__Eubacterium_G	0	0.261783	0	0	0	0.063018	0	0	0.07876	0.442425	0	0	0.332765	0	0	0	0	0
s__Eubacterium_I ramulus	d__Bacteria; p__Firmicutes_A; c__Clostridia; o__Lachnospirales; f__Lachnospiraceae; g__Eubacterium_I	0.311588	0.101529	0	0	0	0	0	0	0	0	0	0	0.138702	0.189628	0	0	0	0.108457
s__Eubacterium_I ramulus_A	d__Bacteria; p__Firmicutes_A; c__Clostridia; o__Lachnospirales; f__Lachnospiraceae; g__Eubacterium_I	0	0.021692	0	0	0	0.058301	0	0	0.030649	0	0	0	0	0	0	0	0	0
s__Eubacterium_R sp000433975	d__Bacteria; p__Firmicutes_A; c__Clostridia; o__Oscillospirales; f__Acutalibacteraceae; g__Eubacterium_R	0	0	0	0	0	0	0	0	0	0	0	0	0	1.036395	0	0	0	0
s__Eubacterium_R sp000434995	d__Bacteria; p__Firmicutes_A; c__Clostridia; o__Oscillospirales; f__Acutalibacteraceae; g__Eubacterium_R	0	0	0	0	2.778944	0	0	0	0	0	0	2.573563	0	0	0	0	0	0
s__Eubacterium_R sp000436835	d__Bacteria; p__Firmicutes_A; c__Clostridia; o__Oscillospirales; f__Acutalibacteraceae; g__Eubacterium_R	0	0	0	0	0	0	0	0	0	0	0	0	0	0	0	0	0	0.805427
s__Eubacterium_R sp003526845	d__Bacteria; p__Firmicutes_A; c__Clostridia; o__Oscillospirales; f__Acutalibacteraceae; g__Eubacterium_R	0	0	0	0	0	0	0	0	0	0	0	0	1.768132	0	0	0	0	0
s__Faecalibacterium MIC7145	d__Bacteria; p__Firmicutes_A; c__Clostridia; o__Oscillospirales; f__Ruminococcaceae; g__Faecalibacterium	0	0	0	0	0	0.136085	0.356236	0.707804	0.202046	0	0	0	0	0.230883	0	0	2.26698	0.108488
s__Faecalibacterium MIC7591	d__Bacteria; p__Firmicutes_A; c__Clostridia; o__Oscillospirales; f__Ruminococcaceae; g__Faecalibacterium	0	0	0	0	0.104575	0	0	0.027026	0	0	0	0.091377	0	0	0	0	0	0
s__Faecalibacterium MIC8666	d__Bacteria; p__Firmicutes_A; c__Clostridia; o__Oscillospirales; f__Ruminococcaceae; g__Faecalibacterium	0	0	1.157649	0	0	0.129432	0	0	0	0.19241	0	0	0	0.153214	0	0	0	0.286809
s__Faecalibacterium MIC8693	d__Bacteria; p__Firmicutes_A; c__Clostridia; o__Oscillospirales; f__Ruminococcaceae; g__Faecalibacterium	0	0	0.126011	0	0	0	0	0	0	0	0	0	0	0	0	0	0	0
s__Faecalibacterium MIC9210	d__Bacteria; p__Firmicutes_A; c__Clostridia; o__Oscillospirales; f__Ruminococcaceae; g__Faecalibacterium	1.127725	0	0	0	0.042096	0	0	0	0	0	0	1.274748	0	0	0	0	2.296824	0.426126
s__Faecalibacterium MIC9728	d__Bacteria; p__Firmicutes_A; c__Clostridia; o__Oscillospirales; f__Ruminococcaceae; g__Faecalibacterium	0	0	0	0	0.038129	0	0	0	0	0	0	0.041328	0	0	0	0	0	0
s__Faecalibacterium prausnitzii_A	d__Bacteria; p__Firmicutes_A; c__Clostridia; o__Oscillospirales; f__Ruminococcaceae; g__Faecalibacterium	0	0	0	0	0	0	0	0	0	0	0	0	0	0.204841	2.343061	0	0	0
s__Faecalibacterium prausnitzii_C	d__Bacteria; p__Firmicutes_A; c__Clostridia; o__Oscillospirales; f__Ruminococcaceae; g__Faecalibacterium	1.039456	0	0	0	0	0.083633	6.27443	4.540115	0.124344	0.254146	0	0	0	0.900151	4.924004	0	1.609254	0.942654
s__Faecalibacterium prausnitzii_D	d__Bacteria; p__Firmicutes_A; c__Clostridia; o__Oscillospirales; f__Ruminococcaceae; g__Faecalibacterium	0.112403	0	0.609877	0	4.905038	1.311858	0	0.109409	2.047199	0.286798	0	5.531477	2.598087	0.579219	0	0	7.434416	0.167767
s__Faecalibacterium prausnitzii_E	d__Bacteria; p__Firmicutes_A; c__Clostridia; o__Oscillospirales; f__Ruminococcaceae; g__Faecalibacterium	0	0	0	0	0	0	0	0	0	0	0	0	0	0	0	0	0	0.216626
s__Faecalibacterium prausnitzii_G	d__Bacteria; p__Firmicutes_A; c__Clostridia; o__Oscillospirales; f__Ruminococcaceae; g__Faecalibacterium	0.761081	0.192206	0.328441	0	1.827383	0.193506	0.774756	1.262202	1.465273	3.681274	0	1.157788	1.200441	1.004843	0	17.856173	0.817027	3.139956
s__Faecalibacterium prausnitzii_I	d__Bacteria; p__Firmicutes_A; c__Clostridia; o__Oscillospirales; f__Ruminococcaceae; g__Faecalibacterium	0	0	0	0	0	0	0	0	0	1.34183	0	0	0	0	0	0	0	0.196319
s__Faecalibacterium prausnitzii_J	d__Bacteria; p__Firmicutes_A; c__Clostridia; o__Oscillospirales; f__Ruminococcaceae; g__Faecalibacterium	3.840777	2.686623	2.810316	0	0	0	0.725779	0.516069	0	0.121767	0	0	0	0.742696	0	0	0	2.992462
s__Faecalibacterium prausnitzii_K	d__Bacteria; p__Firmicutes_A; c__Clostridia; o__Oscillospirales; f__Ruminococcaceae; g__Faecalibacterium	0	0	0	0	0	0.657056	0	0	0.143428	0	0	0	0	0	0	0	0	0
s__Faecalicatena MIC8277	d__Bacteria; p__Firmicutes_A; c__Clostridia; o__Lachnospirales; f__Lachnospiraceae; g__Faecalicatena	0	0	0	0	0	0	0	0	0	0	0	0	0	0	0.129991	0	0	0
s__Faecalicatena MIC8692	d__Bacteria; p__Firmicutes_A; c__Clostridia; o__Lachnospirales; f__Lachnospiraceae; g__Faecalicatena	0	0	0	0	0	0	0	0	0	0	0	0.015566	0	0	0	0	0	0
s__Faecalicatena faecis	d__Bacteria; p__Firmicutes_A; c__Clostridia; o__Lachnospirales; f__Lachnospiraceae; g__Faecalicatena	1.231394	0.097938	0.415545	0.513792	0.601073	0.581931	0.780734	0.91694	0.283194	1.420982	0	0	0	0.359936	0.72689	3.178308	0	0.341751
s__Faecalicatena glycyrrhizinilyticum	d__Bacteria; p__Firmicutes_A; c__Clostridia; o__Lachnospirales; f__Lachnospiraceae; g__Faecalicatena	0.095211	0	0	0	0	0	0	0.052818	0	0	0.224936	0	0	0	0.038459	0	0	0
s__Faecalicatena gnavus	d__Bacteria; p__Firmicutes_A; c__Clostridia; o__Lachnospirales; f__Lachnospiraceae; g__Faecalicatena	0.170539	0.091105	0.062818	1.694671	0.10414	0	0.978372	0.626845	0.233494	0.181776	6.456515	0.179537	2.237953	0	0.684302	1.241804	0.745746	0
s__Faecalicatena lactaris	d__Bacteria; p__Firmicutes_A; c__Clostridia; o__Lachnospirales; f__Lachnospiraceae; g__Faecalicatena	1.102109	0	0	0	0	0.026941	2.043714	2.671602	0.02387	0	0	0	0.738665	0.059804	4.725607	0	0	0.091819
s__Faecalicatena sp000509105	d__Bacteria; p__Firmicutes_A; c__Clostridia; o__Lachnospirales; f__Lachnospiraceae; g__Faecalicatena	0	0.027914	0	0	0.0163	0	0.018358	0	0	0	0	0	0	0	0	0	0	0
s__Faecalicatena sp002314255	d__Bacteria; p__Firmicutes_A; c__Clostridia; o__Lachnospirales; f__Lachnospiraceae; g__Faecalicatena	0	0	0	0	0	0	0	0	0	0	0	0	0	0	0	0	0.059343	0
s__Faecalicatena sp002320245	d__Bacteria; p__Firmicutes_A; c__Clostridia; o__Lachnospirales; f__Lachnospiraceae; g__Faecalicatena	0	0	0	0.022453	0	0	0	0	0	0	0	0	0	0	0	0	0	0
s__Faecalicatena torques	d__Bacteria; p__Firmicutes_A; c__Clostridia; o__Lachnospirales; f__Lachnospiraceae; g__Faecalicatena	0	0	0	0	0.019881	0.04853	0.254838	0.171436	0.412638	0	0.489995	0	0.133606	0	0.086606	0.164468	0	0.024654
s__Flavonifractor plautii	d__Bacteria; p__Firmicutes_A; c__Clostridia; o__Oscillospirales; f__Oscillospiraceae; g__Flavonifractor	0.223682	0.051229	0	1.012996	0.838755	0	0.208038	0.144373	0.032625	0.56247	1.308644	0.067008	0.228774	0	0.556922	0	0.051959	0
s__Flavonifractor sp000508885	d__Bacteria; p__Firmicutes_A; c__Clostridia; o__Oscillospirales; f__Oscillospiraceae; g__Flavonifractor	0.466776	0	0.077373	0	0.158185	0.030637	0	0	0	0.135095	0	0.1188	0.118605	0	0	0.057337	0	0.062862
s__Flavonifractor sp900199495	d__Bacteria; p__Firmicutes_A; c__Clostridia; o__Oscillospirales; f__Oscillospiraceae; g__Flavonifractor	0.028005	0	0	0	0	0	0.010741	0	0	0	0	0	0	0	0	0	0	0
s__Fournierella MIC7605	d__Bacteria; p__Firmicutes_A; c__Clostridia; o__Oscillospirales; f__Ruminococcaceae; g__Fournierella	0	0	0	0	0.028395	0	0	0	0	0	0	0	0	0	0	0	0	0
s__Fournierella massiliensis	d__Bacteria; p__Firmicutes_A; c__Clostridia; o__Oscillospirales; f__Ruminococcaceae; g__Fournierella	0	0	0	0	0.042627	0	0	0	0	0	0	0.01852	0	0	0	0	0	0
s__Fusicatenibacter MIC7088	d__Bacteria; p__Firmicutes_A; c__Clostridia; o__Lachnospirales; f__Lachnospiraceae; g__Fusicatenibacter	0	0	0	0	0	0	0	0	0	0	0	0	0	0.032964	0	0	0	0
s__Fusicatenibacter MIC9118	d__Bacteria; p__Firmicutes_A; c__Clostridia; o__Lachnospirales; f__Lachnospiraceae; g__Fusicatenibacter	0	0	0	0	0	0	0	0	0	0	0.103728	0	0	0	0	0	0	0
s__Fusicatenibacter saccharivorans	d__Bacteria; p__Firmicutes_A; c__Clostridia; o__Lachnospirales; f__Lachnospiraceae; g__Fusicatenibacter	2.587154	2.427134	3.495314	0.12612	0.797413	0.341725	0.98894	1.098359	0.36674	0	7.222072	0.720076	0	2.601305	1.985458	2.323798	5.232926	6.07805
s__Fusobacterium_A MIC8397	d__Bacteria; p__Fusobacteriota; c__Fusobacteriia; o__Fusobacteriales; f__Fusobacteriaceae; g__Fusobacterium_A	0	0	0	0	0	0	0	0	0	0	0	0	0	0	0.306462	0	0	0
s__Fusobacterium_A mortiferum	d__Bacteria; p__Fusobacteriota; c__Fusobacteriia; o__Fusobacteriales; f__Fusobacteriaceae; g__Fusobacterium_A	0	0	0	0	0	0	0.63364	0.276154	0	0	0	0	0	0	0	0	0	0
s__Fusobacterium_A ulcerans	d__Bacteria; p__Fusobacteriota; c__Fusobacteriia; o__Fusobacteriales; f__Fusobacteriaceae; g__Fusobacterium_A	0	0	0	0	0	0	0	0	0	0	0	0	0	0	0	0.061478	0	0
s__GCA-900066135 MIC6659	d__Bacteria; p__Firmicutes_A; c__Clostridia; o__Lachnospirales; f__Lachnospiraceae; g__GCA-900066135	0	0.089455	0.128592	0	0	0.054427	0	0	0.0546	0	0	0.20415	0	0.176268	0	0	0	0.152294
s__GCA-900066495 MIC8689	d__Bacteria; p__Firmicutes_A; c__Clostridia; o__Peptostreptococcales; f__Peptostreptococcaceae; g__GCA-900066495	0	0	0	0	0	0	0	0	0	0	0	0	0.014814	0.012194	0	0.031132	0.024807	0
s__GCA-900066575 MIC7948	d__Bacteria; p__Firmicutes_A; c__Clostridia; o__Lachnospirales; f__Lachnospiraceae; g__GCA-900066575	0	0	0	0	0	0	0	0	0	0	0	0	0	0.035368	0	0	0	0
s__GCA-900066575 sp900066385	d__Bacteria; p__Firmicutes_A; c__Clostridia; o__Lachnospirales; f__Lachnospiraceae; g__GCA-900066575	0	0	0	0	0	0	0	0	0	0	0	0	0	0	0	0	0	0.021512
s__Gemmiger MIC8010	d__Bacteria; p__Firmicutes_A; c__Clostridia; o__Oscillospirales; f__Ruminococcaceae; g__Gemmiger	0	0.197738	0	0	0	0	0	0	0	0	0	0	0	0	0	0	0	0
s__Gemmiger MIC9530	d__Bacteria; p__Firmicutes_A; c__Clostridia; o__Oscillospirales; f__Ruminococcaceae; g__Gemmiger	0	0	0	0	0	0.304718	0.175539	1.006276	0	0	0	0	0.244618	0.089548	0	0	0	0
s__Gemmiger formicilis	d__Bacteria; p__Firmicutes_A; c__Clostridia; o__Oscillospirales; f__Ruminococcaceae; g__Gemmiger	0.873614	2.833903	0	0	0	0	1.221554	0	0	0	0	0	2.339117	0.886162	0	0	1.924995	0.69075
s__Gemmiger sp003476825	d__Bacteria; p__Firmicutes_A; c__Clostridia; o__Oscillospirales; f__Ruminococcaceae; g__Gemmiger	0.779808	0.888374	1.914382	0	0	0.512143	0	0	1.135519	0	0	0	0	1.6717	0	0	0	3.227455
s__Gordonibacter pamelaeae	d__Bacteria; p__Actinobacteriota; c__Coriobacteriia; o__Coriobacteriales; f__Eggerthellaceae; g__Gordonibacter	0	0.174307	0.018172	0	0	0	0.021493	0	0	0	0	0	0.014931	0.012889	0	0	0.015983	0.022344
s__Gordonibacter urolithinfaciens	d__Bacteria; p__Actinobacteriota; c__Coriobacteriia; o__Coriobacteriales; f__Eggerthellaceae; g__Gordonibacter	0	0	0	0	0.04015	0	0	0	0	0	0	0.021333	0	0	0	0	0	0
s__Haemophilus_D parainfluenzae	d__Bacteria; p__Proteobacteria; c__Gammaproteobacteria; o__Enterobacterales; f__Pasteurellaceae; g__Haemophilus_D	0	0	0.043667	0	0	0	0	0	0	0	0	0.07425	0	0	0.091069	0.40459	0.047253	0
s__Haemophilus_D parainfluenzae_K	d__Bacteria; p__Proteobacteria; c__Gammaproteobacteria; o__Enterobacterales; f__Pasteurellaceae; g__Haemophilus_D	0	0	0	0	0	0	0	0.032368	0	0	0	0	0	0	0	1.286939	0	0
s__Haemophilus_D parainfluenzae_L	d__Bacteria; p__Proteobacteria; c__Gammaproteobacteria; o__Enterobacterales; f__Pasteurellaceae; g__Haemophilus_D	0	0	0	0	0	0	0	0	0	0	0.05474	0	0	0	0	0	0	0
s__Haemophilus_D pittmaniae	d__Bacteria; p__Proteobacteria; c__Gammaproteobacteria; o__Enterobacterales; f__Pasteurellaceae; g__Haemophilus_D	0	0	0	0	0	0	0	0	0	0	0	0.01675	0	0	0	0	0	0
s__Haemophilus_D sp001679485	d__Bacteria; p__Proteobacteria; c__Gammaproteobacteria; o__Enterobacterales; f__Pasteurellaceae; g__Haemophilus_D	0	0	0	0	0	0	0	0	0	0	0	0	0	0	0	0	0.031053	0
s__Holdemanella MIC7634	d__Bacteria; p__Firmicutes; c__Bacilli; o__Erysipelotrichales; f__Erysipelotrichaceae; g__Holdemanella	0	0	0	0	0	0	0	0	0	0	0	0	0	0	0.031087	0	0	0
s__Holdemanella sp002299315	d__Bacteria; p__Firmicutes; c__Bacilli; o__Erysipelotrichales; f__Erysipelotrichaceae; g__Holdemanella	0	1.039211	0	0	0.088953	0.330411	0	0	0.294751	0	0	0	0	0	2.43271	0	0	0
s__Holdemania filiformis	d__Bacteria; p__Firmicutes; c__Bacilli; o__Erysipelotrichales; f__Erysipelotrichaceae; g__Holdemania	0	0	0	0	0	0.011716	0	0	0	0	0	0	0	0	0	0	0	0
s__Holdemania massiliensis	d__Bacteria; p__Firmicutes; c__Bacilli; o__Erysipelotrichales; f__Erysipelotrichaceae; g__Holdemania	0.030495	0	0	0	0.048769	0	0	0	0	0.040061	0	0.025609	0	0	0.018248	0.026403	0.02607	0
s__Holdemania sp900120005	d__Bacteria; p__Firmicutes; c__Bacilli; o__Erysipelotrichales; f__Erysipelotrichaceae; g__Holdemania	0	0	0	0.054242	0	0	0	0	0	0	0	0	0	0	0	0	0	0
s__Hungatella effluvii	d__Bacteria; p__Firmicutes_A; c__Clostridia; o__Lachnospirales; f__Lachnospiraceae; g__Hungatella	0.052415	0.025512	0	0.162076	0.06004	0	0	0	0	0	0.113833	0.02064	0.022386	0	0.015697	0	0	0
s__Hungatella_A MIC8772	d__Bacteria; p__Firmicutes_A; c__Clostridia; o__Lachnospirales; f__Lachnospiraceae; g__Hungatella_A	0	0.057553	0	0	0	0	0.028989	0	0	0	0	0	0	0.126161	0	0	0	0.058959
s__Intestinibacter MIC8174	d__Bacteria; p__Firmicutes_A; c__Clostridia; o__Peptostreptococcales; f__Peptostreptococcaceae; g__Intestinibacter	0	0.125775	0.247408	0	0.036271	0	0	0	0	0	0	0.051817	0.105895	0.241177	0.102159	0	0.078072	0
s__Intestinibacter bartlettii	d__Bacteria; p__Firmicutes_A; c__Clostridia; o__Peptostreptococcales; f__Peptostreptococcaceae; g__Intestinibacter	0.180294	0.91525	0.206836	0.012697	0.246497	0	0	0	0.046869	0.03331	0.679031	0.423316	0.247328	0.21499	0.204951	0.173016	1.616203	0.094481
s__Intestinimonas MIC8157	d__Bacteria; p__Firmicutes_A; c__Clostridia; o__Oscillospirales; f__Oscillospiraceae; g__Intestinimonas	0	0	0	0	0	0	0	0	0	0	0.018275	0	0	0	0	0	0	0
s__Intestinimonas butyriciproducens	d__Bacteria; p__Firmicutes_A; c__Clostridia; o__Oscillospirales; f__Oscillospiraceae; g__Intestinimonas	0	0.071806	0	0.116274	0.227593	0	0.225611	0.06783	0	0.026511	0	0.227294	0	0.019541	0.141181	0.054621	0.092877	0
s__Intestinimonas massiliensis	d__Bacteria; p__Firmicutes_A; c__Clostridia; o__Oscillospirales; f__Oscillospiraceae; g__Intestinimonas	0	0.737612	0	0	0	0	0	0	0	0	0	0	0	0	0	0	0.034692	0
s__KLE1615 sp900066985	d__Bacteria; p__Firmicutes_A; c__Clostridia; o__Lachnospirales; f__Lachnospiraceae; g__KLE1615	0.246001	0	0.362382	0	0	0	0.249671	0.65157	0.092984	0	0	0	0	0.513651	0	0	0	0.520387
s__Klebsiella pneumoniae	d__Bacteria; p__Proteobacteria; c__Gammaproteobacteria; o__Enterobacterales; f__Enterobacteriaceae; g__Klebsiella	0	0	0	0	0	0	0	0	0.027248	0	0	0	0	0	1.495242	0	0	0
s__Klebsiella variicola	d__Bacteria; p__Proteobacteria; c__Gammaproteobacteria; o__Enterobacterales; f__Enterobacteriaceae; g__Klebsiella	0	0	0.03265	0	0	0.027966	0	0	0	0	0	0	0	0	0.072739	0	0	0
s__Klebsiella_A oxytoca	d__Bacteria; p__Proteobacteria; c__Gammaproteobacteria; o__Enterobacterales; f__Enterobacteriaceae; g__Klebsiella_A	0	0	0.021367	0	0	0	0	0	0	0	0	0	0	0	0	0	0	0
s__Lachnoclostridium_A MIC6550	d__Bacteria; p__Firmicutes_A; c__Clostridia; o__Lachnospirales; f__Lachnospiraceae; g__Lachnoclostridium_A	0	0	0	0	0	0	0	0	0	0	0.048496	0	0	0	0	0	0	0
s__Lachnoclostridium_A MIC7309	d__Bacteria; p__Firmicutes_A; c__Clostridia; o__Lachnospirales; f__Lachnospiraceae; g__Lachnoclostridium_A	0	0	0	0	0	0	0	0	0	0.028573	0	0	0	0	0	0	0.011392	0
s__Lachnospira eligens_B	d__Bacteria; p__Firmicutes_A; c__Clostridia; o__Lachnospirales; f__Lachnospiraceae; g__Lachnospira	1.313029	1.988181	0.543233	0	0.647709	0	1.139899	0.552977	0	0.089527	0	0.752775	0.033956	0.668969	0	1.395065	0	0.294623
s__Lachnospira rogosae	d__Bacteria; p__Firmicutes_A; c__Clostridia; o__Lachnospirales; f__Lachnospiraceae; g__Lachnospira	0	0	0.83562	0	0.488314	0.169116	0	1.140509	0	0	0.806253	1.334617	0.961852	3.392625	0	0.467033	0.743294	0.545413
s__Lachnospira sp000436475	d__Bacteria; p__Firmicutes_A; c__Clostridia; o__Lachnospirales; f__Lachnospiraceae; g__Lachnospira	0	0	0	0	0	0	0	0	0	0	0	0	0	0.070278	0	0	0	0
s__Lachnospira sp000436535	d__Bacteria; p__Firmicutes_A; c__Clostridia; o__Lachnospirales; f__Lachnospiraceae; g__Lachnospira	0	0	0.019403	0	0	0	0	0	0	0	0	0	0	0	0	0	0	0.100938
s__Lachnospira sp000437735	d__Bacteria; p__Firmicutes_A; c__Clostridia; o__Lachnospirales; f__Lachnospiraceae; g__Lachnospira	0	0.494461	0	0	0	0	0.187805	0	0	0	0	0	0.105366	0	0	0.028649	0.131392	0
s__Lachnospira sp003451515	d__Bacteria; p__Firmicutes_A; c__Clostridia; o__Lachnospirales; f__Lachnospiraceae; g__Lachnospira	0.10552	0	0.11474	0	0	0	0	0	0	0	0	0	0	0	0	0	0.16217	0.055482
s__Lachnospira sp900316325	d__Bacteria; p__Firmicutes_A; c__Clostridia; o__Lachnospirales; f__Lachnospiraceae; g__Lachnospira	0	0	0.151558	0	0	0	0	0	0	0	0	0	0	1.099421	0	0	0	0.065489
s__Lachnospiraceae MIC6495	d__Bacteria; p__Firmicutes_A; c__Clostridia; o__Lachnospirales; f__Lachnospiraceae; g__Lachnospiraceae MIC6495	0.056403	0.126126	0	0	0	0	0.107646	0.093614	0	0	0	0	0.036669	0.039563	0	0	0	0.073702
s__Lachnospiraceae MIC6593	d__Bacteria; p__Firmicutes_A; c__Clostridia; o__Lachnospirales; f__Lachnospiraceae; g__Lachnospiraceae MIC6593	0	0	0	0	0	0	0	0	0	0	0	0	0.014349	0	0	0	0	0.01511
s__Lachnospiraceae MIC6765	d__Bacteria; p__Firmicutes_A; c__Clostridia; o__Lachnospirales; f__Lachnospiraceae; g__Lachnospiraceae MIC6765	0	0	0	0	0	0	0	0	0	0	0	0	0	0	0	0	0.038062	0
s__Lachnospiraceae MIC6885	d__Bacteria; p__Firmicutes_A; c__Clostridia; o__Lachnospirales; f__Lachnospiraceae; g__Lachnospiraceae MIC6885	0.04809	0	0	0	0	0	0	0	0	0	0	0	0	0	0	0	0	0
s__Lachnospiraceae MIC7207	d__Bacteria; p__Firmicutes_A; c__Clostridia; o__Lachnospirales; f__Lachnospiraceae; g__Lachnospiraceae MIC7207	0.042902	0.081927	0	0	0	0.012156	0	0	0	0	0	0	0	0	0	0.024727	0	0
s__Lachnospiraceae MIC8341	d__Bacteria; p__Firmicutes_A; c__Clostridia; o__Lachnospirales; f__Lachnospiraceae; g__Lachnospiraceae MIC8341	0	0	0	0	0	0	0	0	0	0	0.040261	0	0	0	0	0	0	0
s__Lachnospiraceae MIC8581	d__Bacteria; p__Firmicutes_A; c__Clostridia; o__Lachnospirales; f__Lachnospiraceae; g__Lachnospiraceae MIC8581	0	0	0	0	0	0	0	0	0	0	1.313778	0	0	0	0	0	0	0
s__Lachnospiraceae MIC9747	d__Bacteria; p__Firmicutes_A; c__Clostridia; o__Lachnospirales; f__Lachnospiraceae; g__Lachnospiraceae MIC9747	0	0.020049	0.012932	0	0	0	0.011021	0	0	0	0	0	0	0	0	0	0	0
s__Lachnospiraceae MIC9751	d__Bacteria; p__Firmicutes_A; c__Clostridia; o__Lachnospirales; f__Lachnospiraceae; g__Lachnospiraceae MIC9751	0	0	0	0	0.01741	0	0	0	0	0	0	0	0	0	0	0	0	0
s__Lachnospirales MIC6553	d__Bacteria; p__Firmicutes_A; c__Clostridia; o__Lachnospirales; f__Lachnospirales MIC6553; g__Lachnospirales MIC6553	0	0	0	0	0	0	0.045673	0.031061	0	0	0	0	0	0	0	0.020005	0	0
s__Lachnospirales MIC7715	d__Bacteria; p__Firmicutes_A; c__Clostridia; o__Lachnospirales; f__Lachnospirales MIC7715; g__Lachnospirales MIC7715	0	0	0	0	0	0	0	0	0	0	0	0	0	0.024964	0	0	0	0
s__Lachnospirales MIC9617	d__Bacteria; p__Firmicutes_A; c__Clostridia; o__Lachnospirales; f__Lachnospirales MIC9617; g__Lachnospirales MIC9617	0	0	0	0	0.050368	0	0	0	0	0	0	0	0	0	0	0	0	0
s__Lactobacillus acidophilus	d__Bacteria; p__Firmicutes; c__Bacilli; o__Lactobacillales; f__Lactobacillaceae; g__Lactobacillus	0	0	0	0	0	0	0	0	0	0	0	0	0	0	0	0.103352	0.016279	0
s__Lactobacillus_C paracasei	d__Bacteria; p__Firmicutes; c__Bacilli; o__Lactobacillales; f__Lactobacillaceae; g__Lactobacillus_C	0	0	0	0	0.085174	0	0	0	0	0	0	0.017284	0	0	0	1.223033	0	0
s__Lactobacillus_C rhamnosus	d__Bacteria; p__Firmicutes; c__Bacilli; o__Lactobacillales; f__Lactobacillaceae; g__Lactobacillus_C	0	0	0	0.115521	0.044888	0	0.082884	0.037223	0	0	0	0.021834	0.037112	0	0	0.49738	0.025714	0
s__Lactococcus lactis	d__Bacteria; p__Firmicutes; c__Bacilli; o__Lactobacillales; f__Streptococcaceae; g__Lactococcus	0	0	0.027424	0	0	0	0	0	0	0	0	0	0	0.018458	0.023866	0	0	0
s__Lawsonibacter MIC6446	d__Bacteria; p__Firmicutes_A; c__Clostridia; o__Oscillospirales; f__Oscillospiraceae; g__Lawsonibacter	0	0	0	0	0	0	0	0	0	0	0.585888	0	0	0	0	0	0	0
s__Lawsonibacter MIC6715	d__Bacteria; p__Firmicutes_A; c__Clostridia; o__Oscillospirales; f__Oscillospiraceae; g__Lawsonibacter	0	0	0	0	0	0	0	0	0	0	0.041423	0	0	0	0	0	0	0
s__Lawsonibacter MIC7082	d__Bacteria; p__Firmicutes_A; c__Clostridia; o__Oscillospirales; f__Oscillospiraceae; g__Lawsonibacter	0	0	0.026296	0.059481	0	0	0	0	0	0.033367	0	0.032742	0	0	0	0	0	0
s__Lawsonibacter MIC8046	d__Bacteria; p__Firmicutes_A; c__Clostridia; o__Oscillospirales; f__Oscillospiraceae; g__Lawsonibacter	0	0.080556	0	0	0	0.083713	0	0	0.077645	0	0	0	0	0.03696	0	0	0	0.020671
s__Lawsonibacter MIC8673	d__Bacteria; p__Firmicutes_A; c__Clostridia; o__Oscillospirales; f__Oscillospiraceae; g__Lawsonibacter	0	0	0	0	0	0	0	0	0	0	0	0	0	0	0	0	0	0.058516
s__Lawsonibacter asaccharolyticus	d__Bacteria; p__Firmicutes_A; c__Clostridia; o__Oscillospirales; f__Oscillospiraceae; g__Lawsonibacter	0	0	0.052705	0	0	0	0	0	0	0	0	0	0.040097	0.049809	0.109333	0	0.020799	0
s__Lawsonibacter sp900066645	d__Bacteria; p__Firmicutes_A; c__Clostridia; o__Oscillospirales; f__Oscillospiraceae; g__Lawsonibacter	0.042199	0.053371	0.023456	0	0	0	0.032252	0.038199	0	0	0	0	0.038719	0.020955	0	0	0	0
s__Lawsonibacter sp900066825	d__Bacteria; p__Firmicutes_A; c__Clostridia; o__Oscillospirales; f__Oscillospiraceae; g__Lawsonibacter	0.062373	0.389255	0.435916	2.018736	1.07559	0	0	0.223104	0.01958	0	0	0.538103	0.089122	0.023514	0.155206	0	0	0
s__Marseille-P3106 MIC8454	d__Bacteria; p__Firmicutes_A; c__Clostridia; o__Oscillospirales; f__Oscillospiraceae; g__Marseille-P3106	0	0	0	0	0	0	0	0	0	0	0	0	0.045477	0	0	0	0	0
s__Massilimaliae massiliensis	d__Bacteria; p__Firmicutes_A; c__Clostridia; o__Oscillospirales; f__Ruminococcaceae; g__Massilimaliae	0	0.012003	0	0	0	0	0	0	0	0	0	0	0	0	0	0	0	0
s__Massilimaliae timonensis	d__Bacteria; p__Firmicutes_A; c__Clostridia; o__Oscillospirales; f__Ruminococcaceae; g__Massilimaliae	0	0	0	0	0	0	0	0	0	0	0.019787	0	0	0	0	0	0	0
s__Megamonas funiformis	d__Bacteria; p__Firmicutes_C; c__Negativicutes; o__Selenomonadales; f__Selenomonadaceae; g__Megamonas	0	0	0	0	0	6.796887	1.015686	0.82882	3.554431	0	0	0	0	0	0	0	0	0
s__Megasphaera elsdenii	d__Bacteria; p__Firmicutes_C; c__Negativicutes; o__Veillonellales; f__Megasphaeraceae; g__Megasphaera	0	0	0	0	0	0.870284	0	0	0.653907	0	0	0	0	0	0	0	0	0
s__Merdibacter MIC6953	d__Bacteria; p__Firmicutes; c__Bacilli; o__Erysipelotrichales; f__Erysipelotrichaceae; g__Merdibacter	0	0	0	0	0	0	0	0	0	0	0.048153	0	0	0	0	0	0	0
s__Monoglobus pectinilyticus	d__Bacteria; p__Firmicutes_A; c__Clostridia; o__Monoglobales; f__Monoglobaceae; g__Monoglobus	0.026826	0	0.065862	0	0	0	0	0	0	0	0	0	0	0	0	0	0	0
s__Muribaculaceae MIC7834	d__Bacteria; p__Bacteroidota; c__Bacteroidia; o__Bacteroidales; f__Muribaculaceae; g__Muribaculaceae MIC7834	0	0	0.325126	0	0	0	0	0	0	0	0	0	0	0	0.01574	0.030153	0	0
s__Negativibacillus sp000435195	d__Bacteria; p__Firmicutes_A; c__Clostridia; o__Oscillospirales; f__Ruminococcaceae; g__Negativibacillus	0	0	0	0	0	0.076946	0	0.045805	0	0	0	0	0	0	0	0	0	0
s__OEMS01 sp900199405	d__Bacteria; p__Firmicutes_A; c__Clostridia; o__Christensenellales; f__CAG-74; g__OEMS01	0	0	0.012512	0	0	0	0	0	0	0	0	0	0	0	0	0	0.015638	0
s__Odoribacter MIC7142	d__Bacteria; p__Bacteroidota; c__Bacteroidia; o__Bacteroidales; f__Marinifilaceae; g__Odoribacter	0	0	0	0	0	0	0	0	0	0	0	0	0	0	0	0	0.09012	0
s__Odoribacter MIC8082	d__Bacteria; p__Bacteroidota; c__Bacteroidia; o__Bacteroidales; f__Marinifilaceae; g__Odoribacter	0	0	0	0	0	0	0	0	0	0	0	0	0	0	0	0.098234	0	0
s__Odoribacter laneus	d__Bacteria; p__Bacteroidota; c__Bacteroidia; o__Bacteroidales; f__Marinifilaceae; g__Odoribacter	0	0	0.070973	0	0.021094	0	0	0	0	0	0	0	0	0	0	0	0	0
s__Odoribacter splanchnicus	d__Bacteria; p__Bacteroidota; c__Bacteroidia; o__Bacteroidales; f__Marinifilaceae; g__Odoribacter	0	0.435183	0	0	0	0.158335	0.607765	0.932678	0.054722	0.728161	0.46022	0	0.726504	0	0	0	0	0
s__Olsenella_E MIC6865	d__Bacteria; p__Actinobacteriota; c__Coriobacteriia; o__Coriobacteriales; f__Atopobiaceae; g__Olsenella_E	0	0	0	0	0	0.053356	0	0	0.078719	0	0	0	0	0	0	0	0	0
s__Oscillibacter MIC6365	d__Bacteria; p__Firmicutes_A; c__Clostridia; o__Oscillospirales; f__Oscillospiraceae; g__Oscillibacter	0	0	0	0	0	0	0.022747	0.094727	0	0	0	0	0	0	0	0	0	0
s__Oscillibacter MIC6620	d__Bacteria; p__Firmicutes_A; c__Clostridia; o__Oscillospirales; f__Oscillospiraceae; g__Oscillibacter	0	0	0	0	0	0	0	0	0	0	0	0	0.016323	0	0	0	0	0
s__Oscillibacter MIC7169	d__Bacteria; p__Firmicutes_A; c__Clostridia; o__Oscillospirales; f__Oscillospiraceae; g__Oscillibacter	0.021054	0.123035	0	0	0.038496	0.018407	0.111719	0.035328	0	0.02822	0	0	0.028395	0	0	0	0	0.017993
s__Oscillibacter MIC7430	d__Bacteria; p__Firmicutes_A; c__Clostridia; o__Oscillospirales; f__Oscillospiraceae; g__Oscillibacter	0	0.127259	0.138688	0	0	0.164085	0	0	0.069413	0	0	0	0.071606	0.142142	0	0	0	0
s__Oscillibacter MIC7603	d__Bacteria; p__Firmicutes_A; c__Clostridia; o__Oscillospirales; f__Oscillospiraceae; g__Oscillibacter	0	0	0	0	0	0	0	0	0	0	0.507458	0	0	0	0	0	0	0
s__Oscillibacter MIC7960	d__Bacteria; p__Firmicutes_A; c__Clostridia; o__Oscillospirales; f__Oscillospiraceae; g__Oscillibacter	0	0	0	0	0	0	0	0	0	0	0	0	0	0.014392	0	0	0	0
s__Oscillibacter MIC9243	d__Bacteria; p__Firmicutes_A; c__Clostridia; o__Oscillospirales; f__Oscillospiraceae; g__Oscillibacter	0	0	0	0	0	0	0	0.020383	0	0	0	0	0	0	0	0	0.058541	0.010319
s__Oscillibacter MIC9597	d__Bacteria; p__Firmicutes_A; c__Clostridia; o__Oscillospirales; f__Oscillospiraceae; g__Oscillibacter	0	0	0	0	0	0	0	0	0	0	0	0	0	0	0	0	0	0.301741
s__Oscillibacter MIC9850	d__Bacteria; p__Firmicutes_A; c__Clostridia; o__Oscillospirales; f__Oscillospiraceae; g__Oscillibacter	0	1.082827	0	0	0	0	0	0	0	0	0	0	0	0	0	0	0	0
s__Oscillibacter sp001916835	d__Bacteria; p__Firmicutes_A; c__Clostridia; o__Oscillospirales; f__Oscillospiraceae; g__Oscillibacter	0	0.654694	0.259133	0	0	0	0	0	0.134227	0	0	0	0	0	0	0	0	0.121301
s__Oscillibacter sp900066435	d__Bacteria; p__Firmicutes_A; c__Clostridia; o__Oscillospirales; f__Oscillospiraceae; g__Oscillibacter	0.945245	0.045306	0.284044	0	0.742797	0.150055	0.097331	0.051172	0.185704	0.53581	0	0.139005	0.163555	0.229876	0.129694	0.086789	0.162731	0
s__Oscillospiraceae MIC9482	d__Bacteria; p__Firmicutes_A; c__Clostridia; o__Oscillospirales; f__Oscillospiraceae; g__Oscillospiraceae MIC9482	0	0	0	0	0	0.024728	0.03332	0.040409	0.021987	0	0	0	0.020729	0.03869	0	0.013388	0	0.016954
s__Parabacteroides MIC6494	d__Bacteria; p__Bacteroidota; c__Bacteroidia; o__Bacteroidales; f__Tannerellaceae; g__Parabacteroides	0	0	0	0	0	0	0	0	0	0	0	0	0	0	0	0	0.116744	0
s__Parabacteroides MIC7119	d__Bacteria; p__Bacteroidota; c__Bacteroidia; o__Bacteroidales; f__Tannerellaceae; g__Parabacteroides	0	0	0	0	0	0	0	0	0	0.27162	0	0	0	0	0	0	0	0
s__Parabacteroides distasonis	d__Bacteria; p__Bacteroidota; c__Bacteroidia; o__Bacteroidales; f__Tannerellaceae; g__Parabacteroides	0	0	0.821284	0	0	0.73999	1.527716	2.255884	0.578038	1.418873	0.372503	0	0	0.473532	0.612143	0.492569	0	0.283011
s__Parabacteroides goldsteinii	d__Bacteria; p__Bacteroidota; c__Bacteroidia; o__Bacteroidales; f__Tannerellaceae; g__Parabacteroides	0	0	0	0	0	0	0	0	0	0	0	0	0	0	0.144561	0	0	0
s__Parabacteroides gordonii	d__Bacteria; p__Bacteroidota; c__Bacteroidia; o__Bacteroidales; f__Tannerellaceae; g__Parabacteroides	0	0	0	0	0	0	0	0	0	0	0	0	0	0	0.047748	0	0	0
s__Parabacteroides merdae	d__Bacteria; p__Bacteroidota; c__Bacteroidia; o__Bacteroidales; f__Tannerellaceae; g__Parabacteroides	0	0	0	0	3.704458	0.539054	0.161086	0.255977	0.496647	0	0	2.262627	1.112384	0	0	1.176828	0	0.505124
s__Paraprevotella clara	d__Bacteria; p__Bacteroidota; c__Bacteroidia; o__Bacteroidales; f__Bacteroidaceae; g__Paraprevotella	0	0	0	0	0	0	0	0	0	0	0	0	0	0	0	0	0	0.518608
s__Parasutterella excrementihominis	d__Bacteria; p__Proteobacteria; c__Gammaproteobacteria; o__Burkholderiales; f__Burkholderiaceae; g__Parasutterella	0	0	0	0	0	0	0	0	0.021315	0	0	0	0	0.902496	0	0.079505	0.523008	0.020393
s__Pauljensenia MIC9641	d__Bacteria; p__Actinobacteriota; c__Actinobacteria; o__Actinomycetales; f__Actinomycetaceae; g__Pauljensenia	0	0	0.033125	0	0	0	0	0	0	0	0	0	0	0	0	0	0	0
s__Pauljensenia sp000278725	d__Bacteria; p__Actinobacteriota; c__Actinobacteria; o__Actinomycetales; f__Actinomycetaceae; g__Pauljensenia	0	0	0	0	0	0	0	0	0	0	0	0	0	0	0	0.025937	0	0
s__Pauljensenia sp000411415	d__Bacteria; p__Actinobacteriota; c__Actinobacteria; o__Actinomycetales; f__Actinomycetaceae; g__Pauljensenia	0	0	0	0	0	0	0	0	0	0	0	0	0	0	0.021082	0	0	0
s__Pauljensenia sp000466265	d__Bacteria; p__Actinobacteriota; c__Actinobacteria; o__Actinomycetales; f__Actinomycetaceae; g__Pauljensenia	0	0	0	0	0.015932	0	0	0	0	0	0	0	0	0	0	0	0	0
s__Pauljensenia sp001838165	d__Bacteria; p__Actinobacteriota; c__Actinobacteria; o__Actinomycetales; f__Actinomycetaceae; g__Pauljensenia	0	0.035049	0	0	0	0	0	0	0	0	0.02913	0	0	0	0	0	0.027758	0
s__Phascolarctobacterium faecium	d__Bacteria; p__Firmicutes_C; c__Negativicutes; o__Acidaminococcales; f__Acidaminococcaceae; g__Phascolarctobacterium	0	0.990952	0	0	1.68183	0.080171	0.956565	0.814858	0	0	0	0	0	0	0	0.54017	0.272909	0
s__Phascolarctobacterium_A MIC7320	d__Bacteria; p__Firmicutes_C; c__Negativicutes; o__Acidaminococcales; f__Acidaminococcaceae; g__Phascolarctobacterium_A	0	0	0	0	0	0.241502	0	0	0.911434	0	0	0	0	0	0	0	0	0
s__Phocea massiliensis	d__Bacteria; p__Firmicutes_A; c__Clostridia; o__Oscillospirales; f__Ruminococcaceae; g__Phocea	0	0.036372	0.014233	0	0.033132	0.020116	0.012259	0	0.010278	0	0	0	0	0	0	0	0	0
s__Prevotella MIC8357	d__Bacteria; p__Bacteroidota; c__Bacteroidia; o__Bacteroidales; f__Bacteroidaceae; g__Prevotella	0	0	0	0	0.626425	1.882873	0	0	1.438144	0	0	1.42775	0	0	0	0	0	0
s__Prevotella copri	d__Bacteria; p__Bacteroidota; c__Bacteroidia; o__Bacteroidales; f__Bacteroidaceae; g__Prevotella	0	0	0	0	13.599504	37.644419	0	0	42.734378	0	0	28.236352	0	0	0	0	0	0
s__Prevotella sp003447235	d__Bacteria; p__Bacteroidota; c__Bacteroidia; o__Bacteroidales; f__Bacteroidaceae; g__Prevotella	0	0	0	0	0	1.631859	0	0	0.657957	0	0	0	0	0	0	0	0	0
s__Providencia alcalifaciens	d__Bacteria; p__Proteobacteria; c__Gammaproteobacteria; o__Enterobacterales; f__Enterobacteriaceae; g__Providencia	0	0	0	0	0	0	0	0	0	0	0	0.234563	0	0	0	0	0	0
s__Pseudoflavonifractor capillosus	d__Bacteria; p__Firmicutes_A; c__Clostridia; o__Oscillospirales; f__Oscillospiraceae; g__Pseudoflavonifractor	0.021177	0	0	0	0	0	0	0	0	0	0	0	0	0	0	0	0	0
s__Pygmaiobacter massiliensis	d__Bacteria; p__Firmicutes_A; c__Clostridia; o__Oscillospirales; f__Ruminococcaceae; g__Pygmaiobacter	0	0	0	0.231924	0	0	0	0	0	0	0	0	0	0	0	0	0	0
s__QALS01 MIC9566	d__Bacteria; p__Firmicutes_A; c__Clostridia; o__4C28d-15; f__CAG-727; g__QALS01	0	0	0	0	0.016861	0	0	0	0	0	0	0	0.035149	0	0	0	0	0
s__QALS01 sp003150575	d__Bacteria; p__Firmicutes_A; c__Clostridia; o__4C28d-15; f__CAG-727; g__QALS01	0	0.566927	0.354908	0	0	0	0	0	0.01419	0	0	0	0	0.02588	0	0	0	0
s__QAMI01 MIC7050	d__Bacteria; p__Cyanobacteria; c__Vampirovibrionia; o__Gastranaerophilales; f__Gastranaerophilaceae; g__QAMI01	0	0	0	0	0	0	0	0.044781	0	0	0	0	0	0	0	0	0	0
s__QANA01 MIC9070	d__Bacteria; p__Firmicutes_A; c__Clostridia; o__Christensenellales; f__Christensenellaceae; g__QANA01	0	0	0	0	0	0	0	0	0	0	0	0	0.018549	0	0	0	0	0
s__QAND01 MIC7514	d__Bacteria; p__Firmicutes_A; c__Clostridia; o__Christensenellales; f__QAND01; g__QAND01 MIC7514	0	0.078256	0	0	0	0	0	0	0	0	0	0	0	0	0	0	0	0
s__QAND01 MIC9113	d__Bacteria; p__Firmicutes_A; c__Clostridia; o__Christensenellales; f__QAND01; g__QAND01 MIC9113	0	0	0.015844	0	0	0	0	0.031687	0	0	0	0	0	0	0	0	0	0
s__Robinsoniella MIC9170	d__Bacteria; p__Firmicutes_A; c__Clostridia; o__Lachnospirales; f__Lachnospiraceae; g__Robinsoniella	0	0	0	0.010925	0	0	0	0	0	0	0	0	0	0	0	0	0	0
s__Romboutsia timonensis	d__Bacteria; p__Firmicutes_A; c__Clostridia; o__Peptostreptococcales; f__Peptostreptococcaceae; g__Romboutsia	0.016586	0.076726	0.311535	0	0	0.082292	0	0	0.093785	0	0.024681	0	0.394192	0.073632	0.299033	0.090238	0.516914	0.099212
s__Roseburia MIC7004	d__Bacteria; p__Firmicutes_A; c__Clostridia; o__Lachnospirales; f__Lachnospiraceae; g__Roseburia	0	0	0	0	0	0	0	0.019639	0	0	0	0	0	0	0	0	0	0
s__Roseburia MIC8367	d__Bacteria; p__Firmicutes_A; c__Clostridia; o__Lachnospirales; f__Lachnospiraceae; g__Roseburia	0.080036	0	0	0	0	0	0	0	0	0	0	0	0	0	0	0	0	0
s__Roseburia hominis	d__Bacteria; p__Firmicutes_A; c__Clostridia; o__Lachnospirales; f__Lachnospiraceae; g__Roseburia	0.127782	0.216874	0.052652	0.039499	0	0	0	0	0	0	0	0	0	0.261512	0	0.053178	0.045484	0.07531
s__Roseburia intestinalis	d__Bacteria; p__Firmicutes_A; c__Clostridia; o__Lachnospirales; f__Lachnospiraceae; g__Roseburia	0.767574	0	0.127242	0.131823	0.988548	0.091552	0	0	0.313096	0	0	0.414417	1.702858	0.177671	0.257569	2.076883	0	0.535431
s__Roseburia inulinivorans	d__Bacteria; p__Firmicutes_A; c__Clostridia; o__Lachnospirales; f__Lachnospiraceae; g__Roseburia	0.478301	0	0.175659	0.10244	0	0.08858	1.018821	0.098863	0	0.089642	0	0.433091	0.222726	0.480622	1.937833	1.063275	0.194791	0.98097
s__Ruminiclostridium_C MIC9778	d__Bacteria; p__Firmicutes_A; c__Clostridia; o__Oscillospirales; f__Oscillospiraceae; g__Ruminiclostridium_C	0	0	0	0	0.06723	0	0	0	0	0	0	0.041914	0	0	0	0	0.01902	0
s__Ruminiclostridium_C sp000435295	d__Bacteria; p__Firmicutes_A; c__Clostridia; o__Oscillospirales; f__Oscillospiraceae; g__Ruminiclostridium_C	0.172301	0	0.224639	0	0.041986	0.087442	0.237388	0.197964	0.090909	0.082351	0	0	0.269893	0.097018	0.129357	0.037579	0	0.195312
s__Ruminiclostridium_E siraeum	d__Bacteria; p__Firmicutes_A; c__Clostridia; o__Oscillospirales; f__Ruminococcaceae; g__Ruminiclostridium_E	0	1.560599	0.124632	0	0	0.092272	0.495828	0.154843	0.067316	0	0	0	0.278401	0	0	0.058965	0.087831	0
s__Ruminococcaceae MIC8509	d__Bacteria; p__Firmicutes_A; c__Clostridia; o__Oscillospirales; f__Ruminococcaceae; g__Ruminococcaceae MIC8509	0	0	0	0	0	0	0	0	0	0	0	0	0	0.08385	0	0	0	0.041087
s__Ruminococcus_A sp000432335	d__Bacteria; p__Firmicutes_A; c__Clostridia; o__Lachnospirales; f__Lachnospiraceae; g__Ruminococcus_A	0	0	0	0.538571	0	0	0	0	0	0	0	0	0.030868	0	0	0	0	0
s__Ruminococcus_A sp000437095	d__Bacteria; p__Firmicutes_A; c__Clostridia; o__Lachnospirales; f__Lachnospiraceae; g__Ruminococcus_A	0	0	0	0	0	0.05135	0	0	0	0	0	0	0	0	0	0	0	0
s__Ruminococcus_A sp003011855	d__Bacteria; p__Firmicutes_A; c__Clostridia; o__Lachnospirales; f__Lachnospiraceae; g__Ruminococcus_A	0	0	0.82134	0	0	0.09925	0	0	0.087384	0	0	0	0.953227	0.158904	0	0	2.602836	0.580279
s__Ruminococcus_C callidus	d__Bacteria; p__Firmicutes_A; c__Clostridia; o__Oscillospirales; f__Ruminococcaceae; g__Ruminococcus_C	0	0	0	0	1.537412	0.21202	0	0	0	0	0	0	0	0	0	0	0.223112	0.109902
s__Ruminococcus_C sp000433635	d__Bacteria; p__Firmicutes_A; c__Clostridia; o__Oscillospirales; f__Ruminococcaceae; g__Ruminococcus_C	0	0	0.922402	0	0	0	0	0	0	0	0	0	0.373319	1.091231	0	0	0	1.5821
s__Ruminococcus_C sp000980705	d__Bacteria; p__Firmicutes_A; c__Clostridia; o__Oscillospirales; f__Ruminococcaceae; g__Ruminococcus_C	0	0	0	0	0	0	0	0	0.119826	0	0	0	0	0.168986	0	0	0	0
s__Ruminococcus_D bicirculans	d__Bacteria; p__Firmicutes_A; c__Clostridia; o__Oscillospirales; f__Ruminococcaceae; g__Ruminococcus_D	0.339449	0.438002	3.030162	0.286694	9.790728	0.54704	1.255071	2.011305	0.433319	0.612704	0	0	0	2.818546	0	0	1.096041	1.132359
s__Ruminococcus_E bromii_B	d__Bacteria; p__Firmicutes_A; c__Clostridia; o__Oscillospirales; f__Acutalibacteraceae; g__Ruminococcus_E	0	0	6.178687	0.153343	0	0.095331	0	0	0	2.502433	0	0	0.918898	3.499399	0	0.572198	1.018475	0
s__Ruminococcus_E sp003526955	d__Bacteria; p__Firmicutes_A; c__Clostridia; o__Oscillospirales; f__Acutalibacteraceae; g__Ruminococcus_E	0	5.204516	0	0	3.755153	0	4.035999	2.153744	0	0	0	2.872031	0	0	0.06352	0	0	6.415555
s__Ruthenibacterium MIC9855	d__Bacteria; p__Firmicutes_A; c__Clostridia; o__Oscillospirales; f__Ruminococcaceae; g__Ruthenibacterium	0	0	0.022461	0	0	0	0	0	0	0	0	0	0	0	0	0	0	0
s__Ruthenibacterium lactatiformans	d__Bacteria; p__Firmicutes_A; c__Clostridia; o__Oscillospirales; f__Ruminococcaceae; g__Ruthenibacterium	0.077048	0	0.09543	0.530199	0.545595	0.038862	0	0	0.039993	0.070886	0.373384	0.127818	0.104583	0	0.091726	0.073581	0	0
s__Sellimonas intestinalis	d__Bacteria; p__Firmicutes_A; c__Clostridia; o__Lachnospirales; f__Lachnospiraceae; g__Sellimonas	0.237307	0.144077	0	0	0.593666	0.068953	0	0.29593	0.171566	0.162086	0	0.396777	0	0	0	0	0.347562	0
s__Sellimonas sp002161525	d__Bacteria; p__Firmicutes_A; c__Clostridia; o__Lachnospirales; f__Lachnospiraceae; g__Sellimonas	0	0	0	0	0	0	0	0	0	0	0.259704	0	0	0	0.021879	0	0	0
s__Senegalimassilia anaerobia	d__Bacteria; p__Actinobacteriota; c__Coriobacteriia; o__Coriobacteriales; f__Eggerthellaceae; g__Senegalimassilia	0	0	0	0	0	0	0.145784	0.144671	0	0	0	0	0	0	0	0	0	0
s__Slackia_A piriformis	d__Bacteria; p__Actinobacteriota; c__Coriobacteriia; o__Coriobacteriales; f__Eggerthellaceae; g__Slackia_A	0	0	0	0	0.066444	0.012875	0	0	0	0	0	0	0	0	0.195532	0	0	0
s__Stoquefichus sp001244545	d__Bacteria; p__Firmicutes; c__Bacilli; o__Erysipelotrichales; f__Erysipelatoclostridiaceae; g__Stoquefichus	0.015231	0	0	0	0.017848	0	0	0	0	0	0	0.024958	0	0	0	0.039851	0	0
s__Streptococcus MIC6801	d__Bacteria; p__Firmicutes; c__Bacilli; o__Lactobacillales; f__Streptococcaceae; g__Streptococcus	0	0	0	0	0	0	0.013024	0	0	0	0	0	0	0	0	0	0	0
s__Streptococcus lutetiensis	d__Bacteria; p__Firmicutes; c__Bacilli; o__Lactobacillales; f__Streptococcaceae; g__Streptococcus	0	0	0	0	0.020023	0	0	0	0	0	0	0.155436	0	0	0	0	0	0
s__Streptococcus parasanguinis_B	d__Bacteria; p__Firmicutes; c__Bacilli; o__Lactobacillales; f__Streptococcaceae; g__Streptococcus	0	0	0	0	0	0	0	0	0	0	0	0	0.051052	0	0	0.137037	0	0
s__Streptococcus salivarius	d__Bacteria; p__Firmicutes; c__Bacilli; o__Lactobacillales; f__Streptococcaceae; g__Streptococcus	0	0	0.115907	0	0.143733	0	0.072603	0.04373	0	0	0	0.07924	0	0	0.282417	0.41657	0	0
s__Streptococcus sp000187445	d__Bacteria; p__Firmicutes; c__Bacilli; o__Lactobacillales; f__Streptococcaceae; g__Streptococcus	0	0	0	0	0	0	0	0	0	0	0.118045	0	0	0	0.240455	0.152978	0	0
s__Streptococcus sp001556435	d__Bacteria; p__Firmicutes; c__Bacilli; o__Lactobacillales; f__Streptococcaceae; g__Streptococcus	0.094959	0.084412	0.08955	0	0	0	0.212385	0.120222	0	0	0	0.055449	0.147447	0	0	0	0.087226	0
s__Streptococcus sp001587175	d__Bacteria; p__Firmicutes; c__Bacilli; o__Lactobacillales; f__Streptococcaceae; g__Streptococcus	0	0	0	0	0	0	0	0	0.028109	0	0	0	0	0	0	0	0	0
s__Streptococcus thermophilus	d__Bacteria; p__Firmicutes; c__Bacilli; o__Lactobacillales; f__Streptococcaceae; g__Streptococcus	0.025804	0	1.749518	0	0.289748	0.931719	0.653383	0.301944	1.173083	0.02268	0.490998	0.144335	0.572302	0.399808	0	6.184507	6.240702	1.495715
s__Sutterella MIC7114	d__Bacteria; p__Proteobacteria; c__Gammaproteobacteria; o__Burkholderiales; f__Burkholderiaceae; g__Sutterella	0	0	0	0	0	0	0	0	0	0	0	0	0	0	0.337411	0	0	0
s__Sutterella MIC8155	d__Bacteria; p__Proteobacteria; c__Gammaproteobacteria; o__Burkholderiales; f__Burkholderiaceae; g__Sutterella	0	0	0	0	0	0	0.239212	0	0	0	0	0	0	0	0	0	0	0
s__Sutterella wadsworthensis_A	d__Bacteria; p__Proteobacteria; c__Gammaproteobacteria; o__Burkholderiales; f__Burkholderiaceae; g__Sutterella	0	0	1.675174	0	0	1.27806	1.159963	1.40836	1.122904	0	0	0	0	0	0	0	0	0
s__Sutterella wadsworthensis_B	d__Bacteria; p__Proteobacteria; c__Gammaproteobacteria; o__Burkholderiales; f__Burkholderiaceae; g__Sutterella	1.479565	0.497136	0	0	0	0.20892	0.092745	0.191733	0.176472	1.00814	0	0	0.950664	0	0	1.625345	0	0.703209
s__TF01-11 sp000436755	d__Bacteria; p__Firmicutes_A; c__Clostridia; o__Lachnospirales; f__Lachnospiraceae; g__TF01-11	0	0	0	0	0	0	0	0	0	0	0	0	0	1.321242	0	0	0	0
s__TF01-11 sp001414325	d__Bacteria; p__Firmicutes_A; c__Clostridia; o__Lachnospirales; f__Lachnospiraceae; g__TF01-11	0	0	0	0	0	0	0	0	0	0	0	0	0	0	0	0	0.189237	0.467027
s__TF01-11 sp001916135	d__Bacteria; p__Firmicutes_A; c__Clostridia; o__Lachnospirales; f__Lachnospiraceae; g__TF01-11	0	0	0	0	0	0	0	0	0	0	0	0	0	0.157262	0	0	0	0
s__TF01-11 sp003529475	d__Bacteria; p__Firmicutes_A; c__Clostridia; o__Lachnospirales; f__Lachnospiraceae; g__TF01-11	0	0	0.134136	0	0.088596	0	0	0	0	0	0	0.41327	0	0.182945	0	0	0.088676	0.144413
s__Tannerellaceae MIC9008	d__Bacteria; p__Bacteroidota; c__Bacteroidia; o__Bacteroidales; f__Tannerellaceae; g__Tannerellaceae MIC9008	0	0	0	0	0	0	0	0	0	0	0	0	0	0	0	0	0.014526	0
s__Terrisporobacter MIC9205	d__Bacteria; p__Firmicutes_A; c__Clostridia; o__Peptostreptococcales; f__Peptostreptococcaceae; g__Terrisporobacter	0	0	0.128198	0	0.032109	0.02792	0	0	0	0	0	0.112897	0	0.329397	0.039135	0	0.679953	0
s__Tidjanibacter inops	d__Bacteria; p__Bacteroidota; c__Bacteroidia; o__Bacteroidales; f__Rikenellaceae; g__Tidjanibacter	0	0	0	0	0	0	0	0	0	0	0.589793	0	0	0	0	0	0	0
s__Turicibacter sanguinis	d__Bacteria; p__Firmicutes; c__Bacilli; o__Haloplasmatales; f__Turicibacteraceae; g__Turicibacter	0	0	0	0	0	0	0	0	0	0	0	0	0.042798	0	0	0	0	0
s__Turicibacter sp001543345	d__Bacteria; p__Firmicutes; c__Bacilli; o__Haloplasmatales; f__Turicibacteraceae; g__Turicibacter	0	0	0.091655	0	0	0	0	0	0	0	0	0	0.059078	0.085613	0	0.041935	0.437674	0
s__Tyzzerella MIC8318	d__Bacteria; p__Firmicutes_A; c__Clostridia; o__Lachnospirales; f__Lachnospiraceae; g__Tyzzerella	0	0	0	0.027248	0	0	0	0	0	0	0	0	0	0	0	0	0	0
s__Tyzzerella nexilis	d__Bacteria; p__Firmicutes_A; c__Clostridia; o__Lachnospirales; f__Lachnospiraceae; g__Tyzzerella	0	0	0	1.603755	0	0	0.244955	0	0	1.181792	0	0	0	0	0	0.380361	0.740703	0
s__Tyzzerella sp000411335	d__Bacteria; p__Firmicutes_A; c__Clostridia; o__Lachnospirales; f__Lachnospiraceae; g__Tyzzerella	0	0	0	0.670442	0	0	0	0	0	0	0.548679	0	0	0	0	0.221355	0	0
s__UBA10281 MIC9325	d__Bacteria; p__Firmicutes_A; c__Clostridia; o__4C28d-15; f__CAG-727; g__UBA10281	0	0	0	0	0	0	0	0	0	0	0	0	0	0	0	0	0	0.066894
s__UBA11524 sp000437595	d__Bacteria; p__Firmicutes_A; c__Clostridia; o__Christensenellales; f__CAG-74; g__UBA11524	0	0	0	0	0	0	0	0	0	0	0	0	0	1.574641	0	0	0	0.388539
s__UBA11774 sp003507655	d__Bacteria; p__Firmicutes_A; c__Clostridia; o__Lachnospirales; f__Lachnospiraceae; g__UBA11774	0	0	0	0	0.225365	0.030822	0	0	0	0	0	0	0	0	0	0	0	0.059022
s__UBA1191 MIC6579	d__Bacteria; p__Firmicutes_A; c__Clostridia; o__Peptostreptococcales; f__Anaerovoracaceae; g__UBA1191	0	0.068817	0	0	0	0	0	0	0	0	0	0	0	0	0	0	0	0
s__UBA1191 MIC6632	d__Bacteria; p__Firmicutes_A; c__Clostridia; o__Peptostreptococcales; f__Anaerovoracaceae; g__UBA1191	0	0	0	0	0	0.014381	0.02914	0.017168	0	0	0	0	0	0	0	0	0	0
s__UBA1191 MIC6696	d__Bacteria; p__Firmicutes_A; c__Clostridia; o__Peptostreptococcales; f__Anaerovoracaceae; g__UBA1191	0	0.164481	0.081394	0	0	0	0	0	0	0	0	0	0.058698	0	0	0	0	0.041198
s__UBA1191 MIC7533	d__Bacteria; p__Firmicutes_A; c__Clostridia; o__Peptostreptococcales; f__Anaerovoracaceae; g__UBA1191	0	0	0	0	0	0	0	0	0	0	0	0	0	0	0	0	0	0.024203
s__UBA1191 MIC9444	d__Bacteria; p__Firmicutes_A; c__Clostridia; o__Peptostreptococcales; f__Anaerovoracaceae; g__UBA1191	0	0	0	0	0	0	0	0	0	0	0.033984	0	0	0	0	0	0	0
s__UBA1394 MIC7236	d__Bacteria; p__Firmicutes_A; c__Clostridia; o__Oscillospirales; f__Ruminococcaceae; g__UBA1394	0	0	0	0	0	0	0	0	0	0	0	0.558151	0	0	0	0	0	0
s__UBA1417 MIC9298	d__Bacteria; p__Firmicutes_A; c__Clostridia; o__Oscillospirales; f__Acutalibacteraceae; g__UBA1417	0.269223	0	0.231629	0	0.198613	0	0.858027	0.373502	0.021476	0.086547	0	0.103246	0.341647	0	0	0	0	0
s__UBA1417 sp003531055	d__Bacteria; p__Firmicutes_A; c__Clostridia; o__Oscillospirales; f__Acutalibacteraceae; g__UBA1417	10.867601	0.275588	0	0	0	0	0	0	0	0	0	0	0	0	0	0	0	0.364377
s__UBA1436 MIC9350	d__Bacteria; p__Elusimicrobiota; c__Elusimicrobia; o__Elusimicrobiales; f__Elusimicrobiaceae; g__UBA1436	0	0	0	0	0	0	0	0	0	0	0	0	0	0	0.11879	0.178053	0	0
s__UBA1691 MIC9213	d__Bacteria; p__Firmicutes_A; c__Clostridia; o__Oscillospirales; f__Acutalibacteraceae; g__UBA1691	0	0	0	0	0	0	0	0	0	0	0	0	0	0	0	0	0.105634	0
s__UBA3818 MIC6661	d__Bacteria; p__Firmicutes_A; c__Clostridia; o__Oscillospirales; f__Ruminococcaceae; g__UBA3818	0	0	0	0	0	0	0.013633	0	0	0	0	0	0	0	0	0	0	0
s__UBA3818 MIC8425	d__Bacteria; p__Firmicutes_A; c__Clostridia; o__Oscillospirales; f__Ruminococcaceae; g__UBA3818	0	0	0	0	0	0	0	0	0	0	0	0	0.045098	0	0	0	0	0
s__UBA7096 MIC6685	d__Bacteria; p__Firmicutes_A; c__Clostridia; o__Lachnospirales; f__Lachnospiraceae; g__UBA7096	0	0	0	0	0	0	0	0	0	0	0	0	0	0.039732	0	0	0	0
s__UBA7096 MIC7718	d__Bacteria; p__Firmicutes_A; c__Clostridia; o__Lachnospirales; f__Lachnospiraceae; g__UBA7096	0	0	0	0	0	0	0.047832	0.046739	0	0	0	0	0	0	0	0	0	0
s__UBA7096 MIC8091	d__Bacteria; p__Firmicutes_A; c__Clostridia; o__Lachnospirales; f__Lachnospiraceae; g__UBA7096	0.018739	0	0.094248	0	0	0	0	0	0	0	0	0	0	0	0	0	0	0
s__UBA7160 MIC9207	d__Bacteria; p__Firmicutes_A; c__Clostridia; o__Lachnospirales; f__Lachnospiraceae; g__UBA7160	0	0.030902	0	0	0	0.021862	0.053062	0	0	0	0	0	0	0.022393	0	0	0	0
s__UBA7173 MIC9174	d__Bacteria; p__Bacteroidota; c__Bacteroidia; o__Bacteroidales; f__Muribaculaceae; g__UBA7173	0	0	0	0	0	0.094468	0	0	0	0	0	0	0	0	0	0	0	0
s__UBA7182 MIC8422	d__Bacteria; p__Firmicutes_A; c__Clostridia; o__Lachnospirales; f__Lachnospiraceae; g__UBA7182	0	0	0	0	0	0.043506	0	0.051057	0.044933	0	0	0	0	0	0	0	0	0.034695
s__UBA7597 MIC7484	d__Bacteria; p__Firmicutes_A; c__Clostridia; o__4C28d-15; f__CAG-727; g__UBA7597	0	0	0	0	0	0	0	0	0	0	0	0	0	0.365041	0.085872	0	0	0.132238
s__UBA9414 MIC8723	d__Bacteria; p__Firmicutes_A; c__Clostridia; o__Lachnospirales; f__Lachnospiraceae; g__UBA9414	0	0	0	0	0	0	0.021167	0	0	0	0	0	0	0	0	0	0	0
s__UBA9475 MIC7490	d__Bacteria; p__Firmicutes_A; c__Clostridia; o__Oscillospirales; f__Oscillospiraceae; g__UBA9475	0	0	0	0	0	0.087644	0	0.089639	0.022648	0	0	0	0	0.13431	0	0	0	0
s__UBA9502 MIC6887	d__Bacteria; p__Firmicutes_A; c__Clostridia; o__Lachnospirales; f__Lachnospiraceae; g__UBA9502	0	0.373776	0	0	0.062403	0	0	0	0	0	0	0.131754	0	0.113297	0	0	0	0.041312
s__UBA9502 MIC7149	d__Bacteria; p__Firmicutes_A; c__Clostridia; o__Lachnospirales; f__Lachnospiraceae; g__UBA9502	0	0	0.028264	0	0	0	0	0	0	0.047535	0	0	0.083096	0	0	0	0	0.024681
s__UBA9502 MIC8595	d__Bacteria; p__Firmicutes_A; c__Clostridia; o__Lachnospirales; f__Lachnospiraceae; g__UBA9502	0.032871	0	0	0	0	0.070984	0.139056	0.071332	0.0496	0	0	0	0	0	0.024935	0	0	0
s__UBA9502 MIC9781	d__Bacteria; p__Firmicutes_A; c__Clostridia; o__Lachnospirales; f__Lachnospiraceae; g__UBA9502	0	0	0	0	0	0.02705	0	0	0.02063	0	0	0	0	0	0	0	0	0
s__Veillonella MIC6886	d__Bacteria; p__Firmicutes_C; c__Negativicutes; o__Veillonellales; f__Veillonellaceae; g__Veillonella	0	0	0	0	0	0	0.022805	0.0168	0	0	0	0	0	0	0	0.049366	0	0
s__Veillonella atypica	d__Bacteria; p__Firmicutes_C; c__Negativicutes; o__Veillonellales; f__Veillonellaceae; g__Veillonella	0	0	0	0	0	0	0	0	0	0	0	0	0	0	0.122619	0	0	0
s__Veillonella dispar_A	d__Bacteria; p__Firmicutes_C; c__Negativicutes; o__Veillonellales; f__Veillonellaceae; g__Veillonella	0	0	0	0	0	0	0	0	0	0	0	0	0	0	0	0.131557	0.079368	0
s__Veillonella parvula	d__Bacteria; p__Firmicutes_C; c__Negativicutes; o__Veillonellales; f__Veillonellaceae; g__Veillonella	0	0	0	0	0	0	0	0	0	0	0.785294	0	0	0	0	0	0	0
s__Veillonella parvula_A	d__Bacteria; p__Firmicutes_C; c__Negativicutes; o__Veillonellales; f__Veillonellaceae; g__Veillonella	0	0	0	1.647959	0.048523	0	0	0	0	0	2.784125	0.097747	0	0	0	0	0	0
s__Veillonella rogosae	d__Bacteria; p__Firmicutes_C; c__Negativicutes; o__Veillonellales; f__Veillonellaceae; g__Veillonella	0	0	0	0	0	0	0	0	0	0.070998	0	0	0	0	0	0	0	0
s__Victivallis sp002998355	d__Bacteria; p__Verrucomicrobiota; c__Lentisphaeria; o__Victivallales; f__Victivallaceae; g__Victivallis	0	0	0	0	0	0	0.115204	0	0	0	0	0	0	0	0	0	0	0
s__Zag1 MIC8661	d__Bacteria; p__Cyanobacteria; c__Vampirovibrionia; o__Gastranaerophilales; f__Gastranaerophilaceae; g__Zag1	0	0	0	0	0	0	0.397618	0	0	0	0	0	0	0	0	0	0	0
